# Supplementary material for: Comprehensive Analysis of Secondary Metabolites of Four Medicinal Thyme Species Used in Folk Medicine and Their Antioxidant Activities In Vitro
Source: Molecules. 2023 Mar 12;28(6):2582. doi: 10.3390/molecules28062582 (PMC10052123; doi:10.3390/molecules28062582)
Supplement: Supplementary file 1 [file molecules-28-02582-s001.zip]

Archive with 5 entries (5 files):
- Supplementary Figure.pdf
- Table S1.xlsx
- Table S2.xlsx
- Table S4.pdf
- TableS3.xlsx
