# Supplementary material for: Comprehensive Analysis of Secondary Metabolites of Four Medicinal Thyme Species Used in Folk Medicine and Their Antioxidant Activities In Vitro
Source: Molecules. 2023 Mar 12;28(6):2582. doi: 10.3390/molecules28062582 (PMC10052123; doi:10.3390/molecules28062582)
Supplement: Supplementary file 1 [file molecules-28-02582-s001.zip › Table S1.xlsx]

## Sheet: Sheet1
Q1 (Da)	Q3 (Da)	Molecular Weight (Da)	Formula	Ionization model	Compounds	Class I	Class II	CAS	TQ-1	TQ-2	TQ-3	TS-1	TS-2	TS-3	TM-1	TM-2	TM-3	TV-1	TV-2	TV-3	mix01	mix02	mix03	cpd_ID	kegg_map
109.03	81	110.037	C6H6O2	[M-H]-	Pyrocatechol	Phenolic acids	Phenolic acids	120-80-9	46821	39585	37773	278070	258830	232690	79517	96756	146680	215310	192770	195360	170480	131780	182790	C00090	ko01100
118.09	59	117.079	C5H11NO2	[M+H]+	Betaine	Alkaloids	Alkaloids	107-43-7	830600	747680	713300	375740	360820	403090	695650	858840	739520	553320	657500	561680	622510	605410	575240	C00719	ko00260,ko01100,ko02010
121.03	92	122.037	C7H6O2	[M-H]-	4-Hydroxybenzaldehyde	Phenolic acids	Phenolic acids	123-08-0	542380	619250	558560	318160	329550	332300	307440	294730	317150	379510	360770	379530	413750	469590	444450	C00633	ko01100
127.04	81.03	126.032	C6H6O3	[M+H]+	1,3,5-Benzenetriol	Phenolic acids	Phenolic acids	108-73-6	55054	67869	50280	82694	77472	86269	62909	62228	66346	97984	100890	109210	79667	73693	71867	C02183	--
127.04	109.02	126.032	C6H6O3	[M+H]+	Maltol	Others	Others	118-71-8	159360	145020	137750	201500	200070	221570	161340	143380	166450	254400	240380	254580	169010	181940	199730	C11918	ko00523,ko01110
132.1	57.1	131.095	C6H13NO2	[M+H]+	6-Deoxyfagomine	Alkaloids	Alkaloids	197449-09-5	3550700	3812100	3851800	3977500	4130000	4109800	5117700	5246800	5030800	4926900	4927600	4716000	4570700	4513700	4548700	--	--
133.01	71	134.022	C4H6O5	[M-H]-	L-(-)-Malic acid	Phenolic acids	Phenolic acids	97-67-6	2043200	1874000	1859300	1540100	1419600	1401000	1662800	1770600	1470800	1433700	1204100	1231200	1497300	1588900	1552200	C00149	ko00020,ko00620,ko00630,ko00710,ko01100,ko01110,ko01200
135.12	91.05	134.11	C10H14	[M+H]+	P-Cymene	Others	Others	99-87-6	5195000	5075500	5351700	16180000	14413000	15787000	1951200	1825800	1976600	12945000	12611000	12220000	9096200	9694300	9416700	C06575	ko01100
136.06	118.9	135.054	C5H5N5	[M+H]+	2-Aminopurine	Alkaloids	Alkaloids	452-06-2	62871	77825	71018	62727	65431	54086	95606	87405	74519	9	9	9	62878	67502	45739	--	--
136.07	91.05	135.068	C8H9NO	[M+H]+	N-benzylformamide	Alkaloids	Alkaloids	6343-54-0	1327200	1439300	1354700	1128900	1208900	1198200	1443100	1475700	1425500	1397100	1503300	1360600	1495000	1377800	1325900	C15561	--
135.05	120.02	136.053	C8H8O2	[M-H]-	4-Hydroxyacetophenone	Phenolic acids	Phenolic acids	99-93-4	16507	13787	15931	10075	10922	17915	11929	10229	8166.6	226500	223260	235230	50736	59195	63051	C10700	ko01100
138.06	120	137.048	C7H7NO2	[M+H]+	4-Aminobenzoic acid	Phenolic acids	Phenolic acids	150-13-0	224860	226690	196400	155760	137160	161230	159770	162050	155680	285600	272230	271190	213020	207070	213090	C00568	ko00790,ko01100
138.05	78	137.048	C7H7NO2	[M+H]+	Nicotinic Acid Methyl Ester(Methyl Nicotinate)	Alkaloids	Alkaloids	93-60-7	177870	156150	152080	127900	142100	134760	408860	413910	443830	5212200	4818700	5143900	1442400	1387200	1471400	--	--
137.02	93	138.032	C7H6O3	[M-H]-	4-Hydroxybenzoic acid	Phenolic acids	Phenolic acids	99-96-7	2775400	2901600	2757900	480760	468990	410510	721340	779900	704660	1310600	1319500	1271600	1000600	1193100	1220500	C00156	ko00130,ko00790,ko01100,ko01110
137.03	108.02	138.032	C7H6O3	[M-H]-	Salicylic acid	Phenolic acids	Phenolic acids	69-72-7	5190600	4946600	5165800	2961200	3285600	2855300	2614600	2846100	2959800	2863500	2798900	3101800	3222500	3373200	3850500	C00805	ko00360,ko01100,ko01110,ko04075
137.02	93.04	138.032	C7H6O3	[M-H]-	Protocatechuic aldehyde	Phenolic acids	Phenolic acids	139-85-5	1513600	1557000	1520200	301010	318550	313250	418660	454210	446790	810320	713480	775390	588760	676840	630790	C16700	ko00950
147.04	103	146.037	C9H6O2	[M+H]+	Coumarin	Lignans and Coumarins	Coumarins	91-64-5	524460	502880	483990	8908.5	8941.6	11584	500870	477560	455110	1999500	2446900	1820200	776670	767070	742790	C05851	ko00940,ko01110
147.05	77.01	148.052	C9H8O2	[M-H]-	Cinnamic acid	Phenolic acids	Phenolic acids	140-10-3	5906.9	6923	6368.6	7026.6	5948.8	5143	7257.3	7689.9	7037.5	11443	9919.4	10647	7337.6	6729.6	8308.4	C00423	ko00130,ko00360,ko00940,ko00998,ko01100,ko01110
149.1	133.1	150.104	C10H14O	[M-H]-	Thymol	Phenolic acids	Phenolic acids	89-83-8	896690	853550	908350	3691000	3610300	3500700	9	9	9	4943200	4746600	5287500	2663700	2899300	2895900	C09908	--
149.1	107.05	150.104	C10H14O	[M-H]-	Carvacrol	Phenolic acids	Phenolic acids	499-75-2	368900	344280	358530	1466900	1416800	1464800	24164	28949	26308	2128800	1931000	2090000	1102400	1225600	1219100	C09840	--
151.04	136	152.047	C8H8O3	[M-H]-	Vanillin	Phenolic acids	Phenolic acids	121-33-5	951930	954390	905780	541600	506820	468060	488800	536050	503270	1012500	1070800	1056000	820360	888190	839600	C00755	ko00998,ko01100,ko01110
151.04	93	152.047	C8H8O3	[M-H]-	O-Anisic acid (2-Methoxybenzoic acid)	Phenolic acids	Phenolic acids	529-75-9	9	9	9	11760	5070.9	7699.1	29058	33806	30594	7904.1	5119.4	2145	18720	11411	15460	--	--
153.02	109.03	154.027	C7H6O4	[M-H]-	2,5-Dihydroxybenzoic acid	Phenolic acids	Phenolic acids	490-79-9	536640	559310	555160	406720	410550	424460	299930	287440	282560	572150	517670	588040	417300	481030	450370	C00628	ko00350,ko01100
153.02	109.03	154.027	C7H6O4	[M-H]-	3,4-Dihydroxybenzoic acid (Protocatechuic acid)	Phenolic acids	Phenolic acids	99-50-3	1023500	1181800	1145900	785500	768800	883400	511890	556600	599090	1169500	1087700	1136900	860810	936650	904240	C00230	ko01100,ko01110
153.02	109.03	154.027	C7H6O4	[M-H]-	2,4-Dihydroxybenzoic acid	Phenolic acids	Phenolic acids	89-86-1	72368	130480	170550	198730	166050	180680	57568	93079	63954	579770	545470	546530	232550	240060	249600	--	--
162.06	116.05	161.048	C9H7NO2	[M+H]+	2,4-Dihydroxyquinoline	Alkaloids	Quinoline alkaloids	86-95-3	480840	522080	459340	314680	299490	314440	2624400	2567700	2619200	3469100	3176900	3420200	1717700	1655800	1627800	C16716	--
162.06	116.05	161.048	C9H7NO2	[M+H]+	4,6-Dihydroxyquinoline	Alkaloids	Quinoline alkaloids	3517-61-1	108740	113120	103820	9	9	9	9	9	9	9	9	9	15604	15805	15339	C05639	ko00380,ko01100
163.08	91.1	162.068	C10H10O2	[M+H]+	4-MethoxycinnaMaldehyde	Phenolic acids	Phenolic acids	1963-36-6	331900	276950	283900	383450	351490	366200	380460	374120	330020	332880	300500	285980	346710	350810	343590	C10475	--
163.12	130	162.116	C10H14N2	[M+H]+	Nicotine	Alkaloids	Alkaloids	-	92580	71634	98289	67324	54575	78006	9	9	9	125680	146790	104730	104630	79098	91355	C00745	ko00960,ko01110
163.04	119.05	164.047	C9H8O3	[M-H]-	3-Hydroxycinnamic Acid	Phenolic acids	Phenolic acids	14755-02-3	159040	166740	146080	168340	161880	161980	104540	103730	91242	303820	304020	324190	185790	182760	204170	C12621	ko00360,ko01100
165.1	95.2	164.047	C9H8O3	[M+H]+	Caffeic aldehyde	Phenolic acids	Phenolic acids	141632-15-7	76591	73425	69034	76897	59375	67972	61399	55025	59555	49080	48552	46329	58626	59838	60937	C10945	ko00940,ko01110
165.05	119	164.047	C9H8O3	[M+H]+	p-Coumaric acid	Phenolic acids	Phenolic acids	501-98-4	120770	90106	101530	36089	56811	47826	82862	88205	116350	154690	129400	142600	80582	89696	88887	C00811	ko00130,ko00350,ko00940,ko00950,ko00998,ko01100,ko01110
164.04	120	165.043	C8H7NO3	[M-H]-	2-(Formylamino)benzoic acid	Phenolic acids	Phenolic acids	3342-77-6	201240	203800	211670	102940	106430	104350	173590	217330	171180	271600	301580	291170	164770	169070	164820	C05653	ko00380,ko01100
165.02	121.03	166.027	C8H6O4	[M-H]-	Terephthalic acid	Phenolic acids	Phenolic acids	100-21-0	691960	766060	383030	648950	1041700	568880	1292700	1390200	722670	791100	506870	814030	702320	825270	926520	C06337	ko01100
165.09	149.06	166.099	C10H14O2	[M-H]-	P-Cymene-2,3-diol	Phenolic acids	Phenolic acids	490-06-2	897570	895610	912720	18490000	18231000	19482000	1953000	1801400	1781100	19888000	20353000	19209000	14643000	15089000	15444000	--	--
167.11	93.07	166.099	C10H14O2	[M+H]+	Rhododendrol	Phenolic acids	Phenolic acids	501-96-2	263810	243950	247330	75377	88902	129240	122090	119710	110140	1253900	1181500	1364000	308380	300590	364530	--	--
168.06	94.06	167.058	C8H9NO3	[M+H]+	2-Amino-3-methoxybenzoic acid	Phenolic acids	Phenolic acids	3177-80-8	1242200	1280000	1230400	794970	696890	691730	1091700	1025700	1015700	889440	935400	970990	1020000	1027200	1027900	C05831	ko00380
167.03	108.02	168.042	C8H8O4	[M-H]-	Vanillic acid	Phenolic acids	Phenolic acids	121-34-6	111660	85555	105620	72404	83401	87348	54455	47627	53910	190570	165090	164260	97647	100640	100840	C06672	--
167.03	123.04	168.042	C8H8O4	[M-H]-	3,4-Dihydroxybenzeneacetic acid	Phenolic acids	Phenolic acids	102-32-9	220220	211000	249960	84873	83150	70694	60423	45828	52576	652540	609310	604350	177210	237750	299280	C01161	ko00350,ko01100
169.05	139.04	170.058	C8H10O4	[M-H]-	4,6-Dimethoxy-5-methyl-2H-Pyran-2-one	Others	Others	-	3001.1	2973.8	3398.8	3802.3	2590.5	2920.3	5917.4	5130.8	3387.4	4623.6	2971.9	3459.2	3947.3	4146.2	2821.8	--	--
177.02	133.2	178.027	C9H6O4	[M-H]-	Esculetin	Lignans and Coumarins	Coumarins	305-01-1	10121000	10670000	10949000	4646200	4686100	4441300	6610500	7110800	7303500	5564000	5514700	5691800	6396200	7211200	7675400	C09263	--
177.02	121	178.027	C9H6O4	[M-H]-	Daphnetin	Lignans and Coumarins	Coumarins	486-35-1	239410	288850	231970	375220	341740	351260	359700	399590	372540	118090	93984	105270	229330	269810	297440	C03093	--
179.07	147.1	178.063	C10H10O3	[M+H]+	p-Coumaric acid methyl ester	Phenolic acids	Phenolic acids	3943-97-3	77849	79261	73518	35895	32127	34101	133460	139200	133160	125510	103620	101810	74989	84893	75201	--	--
177	145	178.063	C10H10O3	[M-H]-	4-Methoxycinnamic acid	Phenolic acids	Phenolic acids	830-09-1	86025	97234	99878	31945	33385	32920	131580	145250	134590	82174	85019	79615	75723	85022	85450	--	--
179.07	91	178.063	C10H10O3	[M+H]+	Coniferaldehyde	Phenolic acids	Phenolic acids	20649-42-7	52074	43237	41799	61243	54617	51180	29988	39170	37062	35134	63882	57738	51840	45300	48431	C02666	ko00940,ko01100,ko01110
179.07	119.05	178.063	C10H10O3	[M+H]+	4-Hydroxy-3-methoxycinnamaldehyde	Phenolic acids	Phenolic acids	458-36-6	201370	195270	182460	172290	158250	168590	141650	167600	147590	188170	204820	212530	194680	178230	198190	--	--
179.11	123	178.099	C11H14O2	[M+H]+	Methyleugenol	Phenolic acids	Phenolic acids	93-15-2	75117	73965	63378	9	9	9	9	9	9	9	9	9	27739	22715	26149	C10454	ko00940
179.03	135.05	180.042	C9H8O4	[M-H]-	Caffeic acid	Phenolic acids	Phenolic acids	331-39-5	3565700	3470900	3550500	2168900	1936900	2098700	1707300	1815400	1869000	2400000	2345400	2205700	2629700	2312700	2428600	C01197	ko00940,ko01100,ko01110
181.05	151	182.058	C9H10O4	[M-H]-	Syringaldehyde; 4-Hydroxy-3,5-Dimethoxybenzaldehyde	Phenolic acids	Phenolic acids	134-96-3	47360	47873	53220	23730	21331	19747	47996	50568	57240	91205	79206	88620	49430	50537	60710	--	--
181.05	135.04	182.058	C9H10O4	[M-H]-	Methyl 2,4-dihydroxyphenylacetate	Phenolic acids	Phenolic acids	67828-42-6	3681300	3600900	3641300	1420700	1388000	1402000	2062800	1895000	1975100	2661000	2729400	2725400	2027500	2313100	2265800	--	--
193.04	133.03	192.033	C10H8O4	[M+H]+	Isoscopoletin (6-Hydroxy-7-Methoxycoumarin)	Lignans and Coumarins	Coumarins	776-86-3	81091	92406	94986	152190	155890	153030	52770	47236	69668	358420	331990	322090	163190	162750	163210	C18079	--
193.08	105.07	192.089	C10H12N2O2	[M+H]+	Acancifoliuside	Alkaloids	Alkaloids	-	219090	261950	243690	391250	394270	456740	158040	155460	172120	827750	818050	826580	456560	405620	381650	--	--
193.05	135.05	194.058	C10H10O4	[M-H]-	Methyl caffeate	Phenolic acids	Phenolic acids	3843-74-1	115490	117870	139700	22604	22447	25511	32578	30650	30077	85371	108560	124530	70415	59542	58638	C10477	--
193.05	134.01	194.058	C10H10O4	[M-H]-	Ferulic acid	Phenolic acids	Phenolic acids	537-98-4	646230	625590	692640	90583	97994	101090	240840	224440	227610	253700	278090	331730	294720	296370	352280	C01494	ko00940,ko01100,ko01110
197	153	198.053	C9H10O5	[M-H]-	4-Hydroxy-3-methoxymandelate	Phenolic acids	Phenolic acids	-	47562	28351	39807	65470	70903	84357	8289.1	10047	7165.4	53460	48035	44646	34032	40326	37463	C05584	ko00350,ko01100
197.05	135	198.053	C9H10O5	[M-H]-	α-(3,4-Dihydroxyphenyl)lactic acid	Phenolic acids	Phenolic acids	22681-72-7	30242000	29488000	30777000	50452000	48503000	49112000	42342000	42000000	39667000	52834000	49359000	54492000	39633000	42582000	45215000	--	--
197.05	123	198.053	C9H10O5	[M-H]-	Syringic acid	Phenolic acids	Phenolic acids	530-57-4	219240	215320	204490	506100	491590	453070	192250	204790	197290	433750	467580	422300	277840	292000	345350	C10833	--
207.07	151	206.058	C11H10O4	[M+H]+	Scoparone	Lignans and Coumarins	Coumarins	120-08-1	43750	38877	46680	23028	19252	23274	41635	36199	36740	70352	62331	71850	47089	44248	45040	C09311	--
205.16	189.13	206.167	C14H22O	[M-H]-	2,6-Di-t-butylphenol	Phenolic acids	Phenolic acids	128-39-2	1919100	1651100	1680700	1644300	1574500	1769300	1820300	1733000	1466800	1609000	1635700	1456600	1862800	1853900	1762700	--	--
209.04	149.1	208.037	C10H8O5	[M+H]+	Fraxetin (7,8-Dihydroxy-6-methoxycoumarin)	Lignans and Coumarins	Coumarins	574-84-5	120230	124640	124860	128430	160700	101460	170610	153810	204420	412380	326870	343980	168060	217590	224490	C09265	--
209.08	177.3	208.074	C11H12O4	[M+H]+	Methyl ferulate	Phenolic acids	Phenolic acids	-	94660	72967	61630	9	9	9	143230	150740	137840	281190	286750	285180	95254	97662	104280	--	--
207.07	133.1	208.074	C11H12O4	[M-H]-	3,4-Dimethoxycinnamic acid	Phenolic acids	Phenolic acids	14737-89-4	42240	36309	37990	4808.6	5343.2	4390.5	67947	71905	68210	155660	151750	155590	44853	46495	52187	--	--
207.07	192	208.074	C11H12O4	[M-H]-	Sinapinaldehyde	Phenolic acids	Phenolic acids	4206-58-0	4091.5	4882.7	4065.2	23450	16572	17471	5631.3	6991.2	2811.1	65560	71536	75484	17029	18175	20573	C05610	ko00940,ko01100,ko01110
209.08	179	210.089	C11H14O4	[M-H]-	Sinapyl alcohol	Phenolic acids	Phenolic acids	537-33-7	26336	34561	44888	9	9	9	41945	58020	59647	17866	20158	17870	27245	26096	27272	C02325	ko00940,ko01100,ko01110
213.08	167.07	212.069	C10H12O5	[M+H]+	Oresbiusin A	Phenolic acids	Phenolic acids	136749-45-6	30255	36737	38515	88718	92557	92917	47627	37707	50542	57213	42622	54490	61725	48125	55505	--	--
207.1	119.09	224.093	C12H16O4	[M-H2O+H]+	E-6,7-Dihydroxydihydroligustilide	Others	Others	-	220680	253480	157820	76149	49046	51669	105260	132480	128810	176940	260110	269730	121430	99744	135200	--	--
229.09	211.1	228.079	C14H12O3	[M+H]+	Benzyl salicylate	Phenolic acids	Phenolic acids	118-58-1	9	9	9	11219	18698	13564	16075	15664	11401	38640	40378	39527	14045	15884	18611	--	--
229.11	151.07	228.1	C11H16O5	[M+H]+	Loganetin	Terpenoids	Sesquiterpenoids	29748-10-5	24379	25065	26040	35571	29520	22686	33845	35725	41807	72079	64429	68220	33857	30669	41069	--	--
237.04	121.03	238.048	C11H10O6	[M-H]-	Benzoylmalic acid	Phenolic acids	Phenolic acids	22138-51-8	1450600	1548900	1524100	87749	74800	75391	17158000	16949000	16275000	5154600	5298700	5329600	5274500	6067600	6593000	--	--
237.08	147	238.084	C12H14O5	[M-H]-	Methyl sinapate	Phenolic acids	Phenolic acids	20733-94-2	9	9	9	9	9	9	4465.8	4907	5242.9	11166	11821	10753	3071.7	3416	2940.9	--	--
239.09	195.1	240.1	C12H16O5	[M-H]-	3,4'-Dihydroxy-3'-methoxybenzenepentanoic acid	Phenolic acids	Phenolic acids	-	5015.9	5728.6	3881.5	98453	81468	88330	17597	12681	20766	38086	42695	39794	33157	36987	36256	--	--
243.09	225.09	242.094	C15H14O3	[M+H]+	4,5-Dihydroxy-2-methoxy-9,10-dihydrophenanthrene	Quinones	PhenAnthraquinones	-	124230	126660	132940	331930	265310	262770	2872500	3189100	2920800	1823000	1614200	1953400	1237600	1263700	1277600	--	--
253.04	137.02	254.043	C11H10O7	[M-H]-	p-Hydroxybenzoylmalic acid	Phenolic acids	Phenolic acids	-	21739	20408	23846	9	9	9	93153	81789	82595	103960	119230	119970	57810	57311	68060	--	--
255.07	153	254.058	C15H10O4	[M+H]+	Chrysin	Flavonoids	Flavonoid	480-40-0	118390	164050	108200	132240	110720	119430	163200	145430	171860	176150	124670	142900	136790	128390	134800	C10028	ko00941
255.07	151	256.074	C15H12O4	[M-H]-	Pinocembrin (Dihydrochrysin)	Flavonoids	Dihydroflavone	480-39-7	76579	120910	75417	98573	79845	89649	156160	133630	151620	180000	162300	166860	127860	132850	133060	C09827	ko00941
271.06	243.06	270.053	C15H10O5	[M+H]+	3',4',7-Trihydroxyflavone	Flavonoids	Flavonoid	2150-11-0	9920.8	14097	12355	13671	10121	12967	38047	39154	54493	41220	40329	52593	28924	23710	23201	--	--
269.05	151	270.053	C15H10O5	[M-H]-	Galangin (3,5,7-Trihydroxyflavone)	Flavonoids	Flavonoid	548-83-4	396490	438180	468900	197780	192300	189390	1149800	1049400	1270600	971540	897640	1024500	541140	597020	619720	C10044	ko00941
271.05	123.01	270.053	C15H10O5	[M+H]+	Norwogonin	Flavonoids	Flavonoid	-	8252.9	7897.2	11217	3447.6	4765.2	3095.2	5828.9	2871.8	3813.1	12591	15597	11469	4520.8	8510	6598.8	C10113	--
271.06	215	270.053	C15H10O5	[M+H]+	Genistein	Flavonoids	Isoflavones	446-72-0	8461.2	8962.7	9975.1	8147.2	7292.8	8464	30446	30159	34551	31351	30721	32023	16024	16725	14427	C06563	ko00943,ko01100,ko01110
271.06	153.01	270.053	C15H10O5	[M+H]+	Apigenin	Flavonoids	Flavonoid	520-36-5	228710	262150	266860	234930	223700	224270	922540	771390	963530	898700	819580	955240	478690	484150	490950	C01477	ko00941,ko00943,ko00944,ko01100,ko01110
269.1	101.02	270.11	C13H18O6	[M-H]-	Benzyl glucoside	Phenolic acids	Phenolic acids	-	12285	14198	18931	103290	123970	109380	75503	71393	56864	67969	74720	74673	52157	85983	51854	--	--
273.08	153	272.068	C15H12O5	[M+H]+	Butin	Flavonoids	Dihydroflavone	492-14-8	14096000	14892000	13833000	6843400	6151000	6656000	14947000	14752000	14483000	36546000	36318000	36587000	19795000	19962000	19620000	C09614	ko00941
271.06	151	272.068	C15H12O5	[M-H]-	Pinobanksin	Flavonoids	Dihydroflavonol	548-82-3	19654000	20985000	20239000	5372800	5121100	5430200	16595000	16773000	16507000	45496000	46192000	44891000	23335000	24754000	25404000	C09826	ko00941
273.08	153	272.068	C15H12O5	[M+H]+	Naringenin chalcone	Flavonoids	Chalcones	73692-50-9	14233000	14667000	13789000	6856800	6268100	6677800	15403000	15020000	14334000	37424000	35434000	36330000	19947000	19768000	19238000	C06561	ko00941,ko01100,ko01110
271.06	151	272.068	C15H12O5	[M-H]-	Naringenin (5,7,4'-Trihydroxyflavanone)	Flavonoids	Dihydroflavone	480-41-1	19996000	20427000	20505000	5452200	4964000	5254300	17339000	17009000	16298000	45955000	46202000	45939000	23077000	24490000	25543000	C00509	ko00941,ko00943,ko01100,ko01110
276.11	114.05	275.101	C11H17NO7	[M+H]+	Sarmentosin	Alkaloids	Alkaloids	71933-54-5	206280	233740	205970	18242	16865	18601	9	9	9	30812	30412	35787	75138	74389	72524	C08340	--
279.16	149.02	278.152	C16H22O4	[M+H]+	Dibutyl phthalate	Phenolic acids	Phenolic acids	84-74-2	40223000	39687000	38563000	35474000	35422000	35067000	36683000	39523000	36014000	40871000	40155000	39007000	39097000	38679000	38815000	C14214	--
279.05	163.04	280.058	C13H12O7	[M-H]-	p-Coumaroylmalic acid	Phenolic acids	Phenolic acids	-	49158	64977	53139	20304	12599	12098	33540	39040	43148	27551	24142	20854	35056	24219	41864	--	--
283.17	268.15	282.162	C19H22O2	[M+H]+	Miltirone	Quinones	PhenAnthraquinones	27210-57-7	9	9	9	12496	7913.5	11208	9	9	9	10751	11262	11776	6584.2	5076.2	5761	C13715	--
283.03	239	284.024	C15H8O6	[M-H]-	Rhein	Quinones	Anthraquinone	478-43-3	9	9	9	29582	29830	29220	9	9	9	22537	26090	21640	30198	27367	24579	C10401	--
285.08	270	284.068	C16H12O5	[M+H]+	Genkwanin (Apigenin 7-methyl ether)	Flavonoids	Flavonoid	437-64-9	529140	512830	544190	77044	69417	71451	938120	978950	1001600	9	9	9	305870	343980	344110	C10046	--
285.08	270.07	284.068	C16H12O5	[M+H]+	Wogonin (5,7-Dihydroxy-8-Methoxyflavone)	Flavonoids	Flavonoid	632-85-9	1023200	1092000	1212000	757250	714400	685210	217300	205810	248840	449170	408750	414880	562570	540800	600430	C10197	--
285.08	229.08	284.068	C16H12O5	[M+H]+	3'-Methoxydaidzein	Flavonoids	Isoflavones	21913-98-4	15599	19011	17164	10045	9908.2	6875.5	3185.8	4510.4	4386.2	5472	5902.4	5844.9	7434.5	7858	7714.7	--	--
283.06	268	284.068	C16H12O5	[M-H]-	Prunetin (5,4'-Dihydroxy-7-methoxyisoflavone)	Flavonoids	Isoflavones	552-59-0	20525000	22040000	22701000	8949000	8889000	8409400	4654400	4336400	4826700	5973500	5840900	6030800	9107100	9604700	9493500	C10521	ko00943
285.08	270	284.068	C16H12O5	[M+H]+	Acacetin	Flavonoids	Flavonoid	480-44-4	2333500	2463600	2462500	1602800	1566800	1483000	482810	484500	580510	974610	875270	892910	1203900	1209600	1196800	C01470	ko00944
285.07	270.05	284.068	C16H12O5	[M+H]+	Oroxylin A (5,7-dihydroxy-6-methoxyflavone)	Flavonoids	Flavonoid	480-11-5	1023300	1145100	1144200	802910	714060	719540	245770	215100	226110	448650	414560	450130	583310	562730	562610	--	--
285.08	270	284.068	C16H12O5	[M+H]+	Calycosin	Flavonoids	Isoflavones	20575-57-9	1194500	1055600	907320	9	9	9	195350	213060	186530	9	9	9	449510	477270	479450	C01562	ko00943,ko01110
285.08	270	284.068	C16H12O5	[M+H]+	Biochanin A	Flavonoids	Isoflavones	491-80-5	1127700	1156400	1157900	744220	743550	696080	258550	217310	261880	451090	412910	431010	551530	558510	539170	C00814	ko00943,ko01100,ko01110
283.1	135	284.105	C17H16O4	[M-H]-	Phenethyl caffeate	Phenolic acids	Phenolic acids	104594-70-9	77488	196920	61090	37321	33296	28903	79780	70581	72240	104830	88264	91896	75005	80565	85725	C10484	--
287.06	153.02	286.047	C15H10O6	[M+H]+	2'-Hydroxygenistein	Flavonoids	Isoflavones	1156-78-1	68571	79434	83775	685890	648290	647650	309000	227660	353770	841570	789730	907120	412090	410290	371610	C12134	ko00943
287.06	153.01	286.047	C15H10O6	[M+H]+	Isoscutellarein	Flavonoids	Flavonoid	41440-05-5	75249	78277	91057	726460	629510	622590	315060	242660	302660	869970	805190	884100	381090	377460	406050	C10097	--
285.05	199.04	286.048	C15H10O6	[M-H]-	2'-Hydroxyisoflavone	Flavonoids	Isoflavones	-	165210	189410	203760	849890	855530	907890	620950	555820	636380	1928600	1818900	1842300	823170	893780	921140	C02921	--
287.06	241	286.048	C15H10O6	[M+H]+	Isoluteolin (Orobol)(5,7,3',4'-tetrahydroxyisoflavone)	Flavonoids	Isoflavones	480-23-9	29935	36043	36514	296300	277270	287500	114190	85267	117950	269910	250790	298650	137430	135590	136090	C10510	--
285.04	151	286.048	C15H10O6	[M-H]-	Luteolin (5,7,3',4'-Tetrahydroxyflavone)	Flavonoids	Flavonoid	491-70-3	227380	280980	295160	1390300	1332100	1278500	686270	593500	808960	1688800	1685900	1795300	852400	831060	923070	C01514	ko00941,ko00944,ko01100,ko01110
287.09	153.02	286.084	C16H14O5	[M+H]+	Isosakuranetin (5,7-Dihydroxy-4'-methoxyflavanone)	Flavonoids	Dihydroflavone	480-43-3	852930	869490	860780	117710	114030	114160	588270	572940	541280	19148	24377	14665	490860	502850	507760	C05334	ko00941,ko01110
287.08	167	286.084	C16H14O5	[M+H]+	5,4'-Dihydroxy-7-methoxyflavanone (Sakuranetin)	Flavonoids	Flavonoid	2957-21-3	43938000	44692000	43838000	694890	608160	591930	354160	352220	458270	1510800	1456100	1482400	23998000	23622000	23844000	C09833	ko00941,ko01110
287.09	167.03	286.084	C16H14O5	[M+H]+	7-O-Methylnaringenin	Flavonoids	Flavonoid	-	45358000	45983000	45512000	730650	653390	638870	370470	376630	484190	1612600	1587500	1538600	24930000	25283000	24757000	--	--
285.1	123	286.105	C13H18O7	[M-H]-	3-Hydroxy-5-Methylphenol-1-O-Glucoside	Phenolic acids	Phenolic acids	-	11099	10374	12548	25130	22556	27353	48680	46074	44080	119240	109450	107720	52347	51261	48665	--	--
285.1	121.03	286.105	C13H18O7	[M-H]-	Salicin	Phenolic acids	Phenolic acids	138-52-3	9	9	9	9	9	9	9	9	9	274460	244200	272700	73471	58561	78973	C01451	ko00010
285.22	285.22	286.23	C20H30O	[M-H]-	Ferruginol	Terpenoids	Ditepenoids	514-62-5	9	9	9	67677	103520	79577	9	9	9	34774	41374	34127	42790	53075	47490	C09092	ko00904,ko01110
287.06	213.06	287.055	C15H11O6+	[M]+	Cyanidin	Flavonoids	Anthocyanins	13306-05-3	551100	546630	516330	9	9	9	198830	230660	215650	497600	559880	714810	420980	431010	455740	C05905	ko00941,ko00942,ko01100,ko01110
287.06	135	288.063	C15H12O6	[M-H]-	Eriodictyol (5,7,3',4'-Tetrahydroxyflavanone)	Flavonoids	Dihydroflavone	552-58-9	1787000	1728300	1790900	15503000	14020000	14376000	7203400	7548600	8349800	33792000	30661000	31715000	14312000	15032000	15568000	C05631	ko00941,ko01100,ko01110
287.06	259	288.063	C15H12O6	[M-H]-	Dihydrokaempferol	Flavonoids	Dihydroflavonol	480-20-6	2997600	3096600	3218300	867490	869730	878370	1432300	1528600	1461700	3093600	3321200	3381800	1459500	1550400	1653300	C00974	ko00941,ko01100,ko01110
291.09	139.04	290.079	C15H14O6	[M+H]+	Epicatechin	Flavonoids	Flavanols	490-46-0	575790	482830	650590	20116	22408	24882	17521	13375	19389	11021	8949.5	14928	197940	187440	227570	C09727	ko00941,ko01100,ko01110
289.07	245	290.079	C15H14O6	[M-H]-	Catechin	Flavonoids	Flavanols	154-23-4	423360	416960	493710	9	9	9	9	9	9	9	9	9	165760	160120	177220	C06562	ko00941,ko01110
293.21	293.21	294.219	C18H30O3	[M-H]-	Machilusolide D	Others	Others	-	287740	337050	312120	86726	87557	78925	114880	115840	118500	760030	895450	950700	382150	378460	380780	--	--
299.09	284.1	298.084	C17H14O5	[M+H]+	Apigenin-7,4'-dimethyl ether	Flavonoids	Flavonoid	5128-44-9	2352200	2545600	2414200	3878800	3579300	3654100	2030400	2035300	2221400	57004	114100	52721	2080500	2016800	2041500	C10019	--
299.02	255.03	300.028	C15H8O7	[M-H]-	6-Hydroxyrhein	Quinones	Anthraquinone	-	7168.1	5925	4297	9	9	9	5653.3	6639.8	7294.5	12822	7069.8	7411.5	7478.8	6963	8468.9	--	--
301.07	286.05	300.063	C16H12O6	[M+H]+	6,7,8-Tetrahydroxy-5-methoxyflavone	Flavonoids	Flavonoid	-	1687500	1917600	1996700	125730	92934	91206	786180	727970	862450	904800	876950	978700	847400	992880	850360	--	--
301.07	258.6	300.063	C16H12O6	[M+H]+	Hydroxygenkwanin	Flavonoids	Flavonoid	20243-59-8	1693.1	1838.1	1106.3	36574	37806	31446	9	9	9	9922.5	8402.3	8815.7	12116	9821.9	11494	--	--
299.06	284.04	300.063	C16H12O6	[M-H]-	5,7,2'-Trhiyroxy-8-methoxyflavone	Flavonoids	Flavonoid	-	935880	1001000	1190900	67775	64269	61199	591890	591090	719940	574980	563740	575510	490640	513290	511790	--	--
301.07	286.04	300.063	C16H12O6	[M+H]+	Pratensein	Flavonoids	Isoflavones	2284-31-3	1744000	2088800	1851400	121110	138610	116830	754320	706100	865860	927560	945420	977180	873430	872350	912190	C10520	ko00943
301.07	286.08	300.063	C16H12O6	[M+H]+	Chrysoeriol	Flavonoids	Flavonoid	491-71-4	9	9	9	676690	605650	613010	9	9	9	174940	153660	171650	175390	178840	173790	C04293	ko00944
301.07	286.05	300.063	C16H12O6	[M+H]+	Rhamnocitrin (7-Methylkaempferol)	Flavonoids	Flavonoid	569-92-6	1637000	1944400	1870100	118030	123500	120240	842860	786390	891720	932590	936400	989460	848030	872440	840220	C17059	--
301.07	286.05	300.063	C16H12O6	[M+H]+	Hispidulin (5,7,4'-Trihydroxy-6-methoxyflavone)	Flavonoids	Flavonoid	1447-88-7	1603600	2033900	1877900	132860	97399	92077	781870	716430	818630	924950	887240	897560	872550	802960	879180	C10058	--
301.07	258.05	300.063	C16H12O6	[M+H]+	Kaempferide (3,5,7-Trihydroxy-4'-methoxyflavone)	Flavonoids	Flavonols	491-54-3	1448500	1463900	1236300	9	9	9	1029200	742240	854680	9	9	9	896520	718130	875180	C10098	ko00944
301.07	258.05	300.063	C16H12O6	[M+H]+	3-Methylkaempferol	Flavonoids	Flavonols	1592-70-7	1739900	1376600	1075500	9	9	9	920680	695210	733020	9	9	9	755550	1023800	854040	C05902	--
299.08	137.02	300.084	C13H16O8	[M-H]-	Salicylic acid O-glycoside	Phenolic acids	Phenolic acids	-	3231800	2763700	2992500	8051500	8778700	8664000	15636000	17235000	18493000	8266700	7819800	7635500	9306500	10049000	11279000	--	--
299.08	137.02	300.084	C13H16O8	[M-H]-	1-O-Salicyl-D-glucose	Phenolic acids	Phenolic acids	60517-74-0	3233200	3132400	2976900	8809800	9197100	9817600	17547000	18372000	18054000	8294600	7858700	8554700	9716100	10316000	11319000	--	--
299.1	137.1	300.085	C13H16O8	[M-H]-	Salicylic acid-2-O-glucoside	Phenolic acids	Phenolic acids	10366-91-3	19623000	23426000	20380000	5517000	5400700	5147100	9114000	7727300	7630300	3797900	3413500	3160200	9726300	10303000	11312000	--	--
299.08	137.02	300.085	C13H16O8	[M-H]-	Glucosyloxybenzoic acid	Phenolic acids	Phenolic acids	-	3332600	3012100	3073900	8515300	8794800	9258600	17711000	17487000	19218000	7951800	7931200	8355700	9666800	10255000	10985000	--	--
303.05	137.02	302.043	C15H10O7	[M+H]+	Quercetin	Flavonoids	Flavonols	117-39-5	692970	717160	663220	826900	860590	876270	406860	448330	443350	631770	559260	537360	646500	663930	674570	C00389	ko00941,ko00944,ko01100,ko01110
301.07	164	302.079	C16H14O6	[M-H]-	Hesperetin	Flavonoids	Dihydroflavone	520-33-2	10602	8898.4	8359.4	748.89	508.39	947.76	1611.8	1936.7	1170.3	19304	18381	14462	4660.5	6522.5	8666.9	C01709	ko00941
303.09	167.03	302.079	C16H14O6	[M+H]+	7-O-Methyleriodictyol	Flavonoids	Flavanols	51857-11-5	725980	743830	696350	242200	236740	233780	14380	15394	13889	902950	918000	903760	477780	471180	486510	--	--
303.09	153.02	302.079	C16H14O6	[M+H]+	Homoeriodictyol	Flavonoids	Dihydroflavone	446-71-9	75641	70857	74025	9	9	9	15356	16709	14984	167480	183680	184790	71087	68391	74790	C09756	ko00941
301.09	139.05	302.1	C13H18O8	[M-H]-	4-O-Glucosyl-3,4-dihydroxybenzyl alcohol	Phenolic acids	Phenolic acids	-	717800	803640	680610	620060	573160	617560	351260	356700	307150	625760	643690	637600	566130	587630	632620	--	--
303.05	125.02	304.058	C15H12O7	[M-H]-	Dihydroquercetin(Taxifolin)	Flavonoids	Dihydroflavonol	480-18-2	683690	665040	654980	2264800	2145000	2165400	2874300	2727100	2768100	9716500	9765000	10093000	4325200	4419600	4437900	C01617	ko00941,ko01100,ko01110
305.07	125	306.074	C15H14O7	[M-H]-	Epigallocatechin	Flavonoids	Flavanols	970-74-1	8787.7	8439.9	11873	14987	12107	12491	12590	8079.3	10188	20131	29111	17321	15157	18657	11928	C12136	ko00941,ko01110
309.06	193.05	310.069	C14H14O8	[M-H]-	Feruloylmalic acid	Phenolic acids	Phenolic acids	-	42848	47677	50087	7265.3	4584.5	4749.5	35023	45914	48578	103350	104730	98043	58860	56001	74819	--	--
310.16	251.09	310.147	C16H24NO5+	[M]+	Sinapine	Alkaloids	Alkaloids	18696-26-9	318390	300850	359300	9	9	9	9	9	9	9	9	9	91336	74876	84210	C00933	ko00940
312.11	294.21	311.1	C14H17NO7	[M+H]+	Ehretioside B	Alkaloids	Alkaloids	156368-84-2	12930	19315	12328	11030	11811	10498	13893	13128	10992	47701	52407	57814	21186	20203	20238	--	--
311.09	296.06	312.102	C18H16O5	[M-H]-	4',5,7-Trihydroxy-6,8-dimethl-homoisoflavanone	Flavonoids	Isoflavones	-	8979	9346	10274	129500	114840	110370	9	9	9	477150	558010	500250	177220	186450	155270	--	--
315.09	282.06	314.078	C17H14O6	[M+H]+	Dihydroxy-dimethoxyflavone	Flavonoids	Flavonoid	-	7293900	7608600	7173600	51090	35551	33094	3832400	3838200	3877400	53554000	52945000	53828000	22714000	23411000	23223000	--	--
315.09	271.06	314.079	C17H14O6	[M+H]+	5,2'-Dihydroxy-7,8-dimethoxyflavone	Flavonoids	Flavonoid	41060-16-6	9	9	9	20725	19025	21947	9	9	9	17326	19614	21615	12128	9587.2	11203	--	--
313.07	253	314.079	C17H14O6	[M-H]-	3-O-Acetylpinobanksin	Flavonoids	Dihydroflavonol	52117-69-8	1118400	1658600	931300	633170	487710	524590	1267100	1089900	1165900	1431300	1147900	1328500	1099500	1149700	1128600	C16418	ko00941
315.09	254.06	314.079	C17H14O6	[M+H]+	Cirsimaritin (4',5-dihydroxy-6,7-dimethoxyflavone)	Flavonoids	Flavonoid	6601-62-3	136310	156270	142600	9	9	9	80533	69220	75377	1352300	1335400	1317800	492160	487380	494360	C17785	--
313.07	283	314.079	C17H14O6	[M-H]-	Kumatakenin	Flavonoids	Flavonols	3301-49-3	54165	60137	50595	2131500	2004500	1934600	91348	89057	91467	460180	479550	477970	483750	534210	478500	--	--
313.07	159	314.079	C17H14O6	[M-H]-	Salvianolic acid F	Phenolic acids	Phenolic acids	158732-59-3	174100	132380	130450	78671	84017	90573	115520	81800	96885	66421	112160	82973	79981	94639	106090	--	--
315.09	272.07	314.079	C17H14O6	[M+H]+	5,6-Dihydroxy-7,4'-dimethoxyflavone (Ladanein)	Flavonoids	Flavonoid	10176-71-3	379720	396230	403230	789180	735650	750980	1293000	1227700	1243000	9	9	9	444970	470690	483610	--	--
315.05	165	316.058	C16H12O7	[M-H]-	Rhamnetin (7-O-Methxyl Quercetin)	Flavonoids	Flavonols	90-19-7	20272000	21307000	21079000	9	9	9	19369	21185	21390	600260	624980	591240	4890400	5187400	5096900	C10176	--
315.07	153.02	316.079	C13H16O9	[M-H]-	Protocatechuic acid-4-O-glucoside	Phenolic acids	Phenolic acids	-	12103000	12229000	10133000	18401000	17553000	17904000	9444800	11579000	8078100	12026000	9953400	10927000	10684000	11992000	11449000	--	--
315.07	153	316.079	C13H16O9	[M-H]-	2,5-Dihydroxybenzoic acid O-glucoside	Phenolic acids	Phenolic acids	-	15268000	12357000	13250000	21092000	17861000	23837000	18852000	19578000	17894000	12326000	11408000	10440000	16100000	17975000	17190000	--	--
317.1	197.05	316.095	C17H16O6	[M+H]+	4',6-Dihydroxy-5,7-dimethoxyflavanone	Flavonoids	Dihydroflavone	6951-57-1	2888100	2951000	2804100	9	9	9	4727	4652.9	3820.2	157490	158480	159310	958340	986960	963380	C14969	--
315.11	153.06	316.116	C14H20O8	[M-H]-	5-(2-Hydroxyethyl)-2-O-glucosylphenol	Phenolic acids	Phenolic acids	-	1584000	1682200	1530700	7630700	7198500	7644500	1418500	1648200	1643300	3203400	3316100	2988100	3486400	3603200	3744400	--	--
325.09	163.04	324.085	C15H16O8	[M+H]+	Skimmin (7-Hydroxycoumarin-7-O-glucoside)	Lignans and Coumarins	Coumarins	93-39-0	1215600	1105900	889960	1098900	1145600	935130	693090	527770	680070	2539700	2228400	2450700	1365000	1725200	1608200	--	--
325.09	163.04	326.1	C15H18O8	[M-H]-	p-Coumaric acid-4-O-glucoside	Phenolic acids	Phenolic acids	117405-48-8	2739700	2592200	2960900	4645900	5133500	4969900	2659400	2742700	2458400	1678000	1639600	1677000	2939700	3190900	2927400	C06739	--
325.09	163.04	326.1	C15H18O8	[M-H]-	Cis-p-Coumaric acid 4-O-glucoside	Others	Others	-	26599000	26779000	26644000	43079000	44467000	44147000	28160000	26979000	27080000	17055000	18116000	17027000	27793000	31073000	30014000	--	--
325.09	163.04	326.1	C15H18O8	[M-H]-	1-O-[(E)-p-Cumaroyl]-D-glucose	Phenolic acids	Phenolic acids	-	2043500	2259000	2483400	3694400	4040300	4182300	2050800	2275900	2113000	1371600	1371800	1429700	2484300	2524800	2688000	--	--
329.1	268.08	328.095	C18H16O6	[M+H]+	4'-Hydroxy-5,6,7-trimethoxyflavone	Flavonoids	Flavonoid	6938-18-7	9	9	9	9	9	9	9	9	9	144500	135620	137180	46747	41198	49520	C14986	--
329.1	314.08	328.095	C18H16O6	[M+H]+	5-Hydroxy-3,7,4'-trimethoxyflavone	Flavonoids	Flavonoid	-	1066600	1034500	1040400	10265	9705.7	7740.2	10659	10343	16794	54682	29219	26706	268960	266250	268680	--	--
329.1	268.08	328.095	C18H16O6	[M+H]+	6-Hydroxy-5,7,4'-trimethoxyflavone	Flavonoids	Flavonoid	6938-19-8	4878200	4857000	4775000	270100	256550	241850	7670600	7465400	7817800	118040	113260	114280	3370500	3415300	3546900	C14985	--
327.11	165.05	328.116	C15H20O8	[M-H]-	Androsin	Others	Others	531-28-2	844820	872950	878520	1892600	1808900	1986100	1496100	1476600	1501800	982870	997300	979990	1157500	1313300	1384300	--	--
327.14	165.09	328.152	C16H24O7	[M-H]-	3-Hydroxy-4-isopropylbenzylalcohol-3-O-glucoside	Phenolic acids	Phenolic acids	-	2129800	2147200	2008200	853340	882660	885230	2004700	1972100	1979700	1898200	1821200	1992300	1622400	1782400	1898100	--	--
331.08	316.05	330.074	C17H14O7	[M+H]+	Ombuin (4',7-Dimethoxy-3,3',5-Trihydroxyflavone)	Flavonoids	Flavonols	529-40-8	9	9	9	24888	27655	23883	9	580.54	9	116570	96341	105890	64662	55114	54958	--	--
329.07	123	330.074	C17H14O7	[M-H]-	Petasiphenone	Phenolic acids	Phenolic acids	162616-81-1	18436	15535	18579	3436.7	3864.5	7708.8	3366	7565.6	5998.4	5370	7441.2	12362	8196.4	14538	12097	--	--
329.07	314	330.074	C17H14O7	[M-H]-	3,7-Di-O-methylquercetin	Flavonoids	Flavonols	-	9	9	9	9	9	9	9	9	9	764790	650240	823150	240310	237230	231170	C01265	ko00944
331.08	253.05	330.074	C17H14O7	[M+H]+	Rhamnazin (3,4',5-Trihydroxy-3',7-dimethoxyflavone)	Flavonoids	Flavonoid	552-54-5	330870	283620	255320	514990	435310	441280	1099500	908990	895680	9	9	9	407350	413970	423490	--	--
331.08	315.05	330.074	C17H14O7	[M+H]+	Tricin (5,7,4'-Trihydroxy-3',5'-dimethoxyflavone)	Flavonoids	Flavonoid	520-32-1	9	9	9	9	9	9	12995	13292	15255	685000	691670	766510	197250	191950	205250	C10193	--
331.07	316.05	330.074	C17H14O7	[M+H]+	Rehderianin I	Flavonoids	Flavonoid	90965-30-3	9	9	9	9	9	9	435200	393920	450210	17835000	18283000	19082000	5309000	5204300	5426500	--	--
331.08	316.06	330.074	C17H14O7	[M+H]+	4',5,7-Trihydroxy-3',6-dimethoxyflavone (Jaceosidin)	Flavonoids	Flavonoid	18085-97-7	9	9	9	9	9	9	426540	416330	457270	18619000	18624000	19851000	5437600	5396200	5453600	--	--
329.11	167.03	330.095	C14H18O9	[M-H]-	1-O-Vanilloyl-D-Glucose	Phenolic acids	Phenolic acids	-	318990	324570	325740	47898	63461	54988	105940	130190	124430	63338	70079	73211	108120	83980	103230	C20470	--
331.12	197.05	330.11	C18H18O6	[M+H]+	5-Hydroxy-7,8,4'-Trimethoxyflavanone	Flavonoids	Dihydroflavone	-	41739	39849	46476	9	9	9	9	9	9	9	9	9	10651	10150	15778	--	--
331.12	197.06	330.11	C18H18O6	[M+H]+	7-Hydroxy-2',5,8-Trimethoxyflavanone	Flavonoids	Dihydroflavone	-	60792000	60879000	59967000	33881	14593	13379	311510	301710	310290	15090	13821	12358	24615000	24716000	25507000	--	--
329.12	167	330.131	C15H22O8	[M-H]-	3,4,5-Trimethoxyphenyl-1-O-Glucoside	Phenolic acids	Phenolic acids	-	34153000	35822000	31889000	48325000	44421000	46614000	25041000	25975000	23208000	14357000	13297000	14537000	30210000	33175000	34617000	--	--
331.19	267	330.183	C20H26O4	[M+H]+	Carnosol	Terpenoids	Ditepenoids	5957-80-2	168860	128970	107340	1131900	275040	578710	44777	30306	109880	19329	21288	16870	187690	186050	174250	C09069	--
331.04	316.02	332.053	C16H12O8	[M-H]-	Patuletin (Quercetagetin-6-methyl ether)	Flavonoids	Flavonols	519-96-0	18099	16343	13439	84314	80470	82655	24719	24331	24998	151980	156370	154270	79269	76929	78878	C10118	--
333.06	318.04	332.053	C16H12O8	[M+H]+	Quercetagetin-3-Methyl Ether	Flavonoids	Flavonoid	64190-88-1	48059	49259	44879	442050	411420	388480	102820	90213	97341	698590	690750	754690	294700	319270	332960	--	--
331	313.1	332.074	C13H16O10	[M-H]-	Gallic acid-4-O-glucoside	Tannins	Tannin	84274-52-2	4678800	4675700	4367500	7445900	6601000	7072400	5262800	5292500	5038600	2435500	2221400	2316100	4337000	4902500	4691400	--	--
331.07	169.01	332.074	C13H16O10	[M-H]-	1-O-Galloyl-D-glucose	Phenolic acids	Phenolic acids	58511-73-2	1456200	1460400	1516300	2355000	2243500	2673400	1452000	1523500	1541200	569110	591630	493930	1227400	1505100	1235300	C01158	--
331.07	169.01	332.074	C13H16O10	[M-H]-	6-O-Galloyl-glucose	Tannins	Tannin	13186-19-1	555780	531110	560100	1150200	942150	1208400	543200	632290	626470	464050	404980	419790	548470	692570	571670	--	--
331.07	169.01	332.075	C13H16O10	[M-H]-	3-O-Galloyl-glucose	Tannins	Tannin	-	586620	534410	553560	1118700	946280	1196500	551920	677110	612110	517720	317230	392600	538790	727080	591500	--	--
331.1	153.02	332.111	C14H20O9	[M-H]-	Koaburaside	Phenolic acids	Phenolic acids	41653-73-0	2885300	2770100	2634600	6265000	5645800	6094600	10208000	9724900	10736000	1461300	1648200	1567500	4693200	5430400	5344700	--	--
333.21	287	332.199	C20H28O4	[M+H]+	Carnosic acid	Terpenoids	Ditepenoids	-	18191	19846	17026	9	9	9	9	9	9	24896	21587	20985	10026	10609	12776	C21818	ko00904,ko01110
337.09	163.04	338.1	C16H18O8	[M-H]-	4-O-p-Coumaroylquinic acid	Phenolic acids	Phenolic acids	32451-86-8	419180	596970	578620	19150	16376	6527.6	15420	4773.9	7520.1	9	9	9	138720	143470	159320	C10441	--
337.09	191.05	338.1	C16H18O8	[M-H]-	3-O-p-Coumaroylquinic acid	Phenolic acids	Phenolic acids	87099-71-6	703510	624070	638600	768870	688260	693570	322390	308880	308330	1920300	2076700	2237100	916870	894660	957950	--	--
337.09	191.05	338.1	C16H18O8	[M-H]-	5-O-p-Coumaroylquinic acid	Phenolic acids	Phenolic acids	1899-30-5	1064200	984750	921390	940930	860880	797170	394170	422040	403330	2728100	2402000	2505300	1166900	1366200	1281400	C12208	ko00940,ko00941,ko00945,ko01110
339.07	177	340.079	C15H16O9	[M-H]-	Esculin (6,7-DihydroxyCoumarin-6-glucoside)	Lignans and Coumarins	Coumarins	531-75-9	2097000	2297600	1995800	3353400	3526400	3721300	916200	1116900	1033800	980810	928000	950200	2012400	2219500	2260800	C09264	--
339.07	177.02	340.079	C15H16O9	[M-H]-	Esculetin-7-O-glucoside	Lignans and Coumarins	Coumarins	-	2210500	2542900	2535700	4045200	3815000	4246400	1187900	1162400	1130200	959220	986180	990620	2050100	2062700	2231100	--	--
341.08	207.07	340.079	C15H16O9	[M+H]+	Sinapoyl malate	Phenolic acids	Phenolic acids	92344-58-6	13949	13562	12417	14192	18265	12465	19392	13316	17548	19410	11747	18766	12765	16296	16776	C02887	ko00940
341.09	179.04	342.095	C15H18O9	[M-H]-	1-O-[(E)-Caffeoyl]-D-glucose	Phenolic acids	Phenolic acids	-	9540000	8926600	8744700	19280000	20033000	20031000	21271000	21239000	22579000	12483000	13464000	12585000	14772000	16404000	16259000	--	--
341.09	179.03	342.096	C15H18O9	[M-H]-	6-O-Caffeoyl-D-glucose	Phenolic acids	Phenolic acids	-	7955100	7116200	7456700	15731000	15244000	15810000	17883000	18439000	17863000	11768000	13130000	12493000	13083000	13524000	13858000	--	--
343.12	299.09	342.11	C19H18O6	[M+H]+	5,7,3',4'-Tetramethoxyflavone	Flavonoids	Flavonoid	855-97-0	953970	958040	958740	9	9	9	622060	614590	629440	9	9	9	377640	334080	344650	--	--
341.12	179	342.131	C16H22O8	[M-H]-	Coniferin	Phenolic acids	Phenolic acids	531-29-3	644670	611730	693230	9	9	9	1734100	2141700	2198700	9310400	8929900	10703000	3346500	3766100	3635700	C00761	ko00940
345.1	330.07	344.089	C18H16O7	[M+H]+	7,8-Dihydroxy-5,6,4'-trimethoxyflavone	Flavonoids	Flavonoid	-	922860	958660	923520	9	9	9	5696200	5901400	6122400	74713000	75939000	76902000	38252000	39761000	40185000	--	--
345.1	330.07	344.09	C18H16O7	[M+H]+	Eupatorin (5,3'-Dihydroxy-6,7,4'-trimethoxyflavone)	Flavonoids	Flavonoid	855-96-9	597550	585660	610370	9	9	9	3688100	3821400	3966500	57252000	58396000	59107000	26563000	26429000	27135000	--	--
343.08	313.04	344.09	C18H16O7	[M-H]-	Cirsilineol (4',5-Dihydroxy-3',6,7-trimethoxyflavone)	Flavonoids	Flavonoid	41365-32-6	9	9	9	9	9	9	240640	240970	232710	5119800	5028900	5142800	2054300	2118300	2131600	C10032	--
345.09	330.07	344.09	C18H16O7	[M+H]+	Tenaxin I	Flavonoids	Flavonoid	86926-52-5	991310	1005100	973690	9	9	9	6306700	6210800	6531500	76631000	76769000	78248000	40609000	41723000	42376000	--	--
345.1	330.07	344.09	C18H16O7	[M+H]+	Eupatilin (5,7-Dihydroxy-3',4',6-Trimethoxyflavone)	Flavonoids	Flavonoid	22368-21-4	959550	986600	949400	9	9	9	5891600	6184400	6302000	76449000	75699000	77210000	38827000	40177000	39883000	C10040	--
345.1	284	344.09	C18H16O7	[M+H]+	5,7-Dihydroxy-3',4',5'-trimethoxyflavone	Flavonoids	Flavonoid	18103-42-9	54352	56561	53357	9	9	9	327060	358530	351170	6830500	6900600	6728600	2633400	2601200	2633700	C19807	--
343.11	181.05	344.111	C15H20O9	[M-H]-	Syringaldehyde-4-O-glucoside	Phenolic acids	Phenolic acids	-	846130	992960	976070	9	9	9	58237	64780	48307	9	9	9	196310	191810	210260	--	--
345.1	284.07	344.125	C19H20O6	[M+H]+	5,6,7,4'-Tetramethoxyflavanone	Flavonoids	Flavonoid	2569-77-9	244310	244180	245130	9	9	9	1457200	1486500	1483900	29234000	28618000	29000000	11640000	11774000	11823000	C15118	--
343.16	328.13	344.162	C20H24O5	[M-H]-	Nectandrin B	Lignans and Coumarins	Lignans	74683-16-2	230510	220220	216850	5698900	6139700	6160300	1683900	1684000	1643900	26679	27183	23711	1728900	1731700	1723100	--	--
347.08	332.06	346.068	C17H14O8	[M+H]+	5,7,2',5'-Tetrahydroxy-8,6'-dimethoxyflavone	Flavonoids	Flavonoid	-	9	9	9	9	9	9	9	9	9	135490	147640	150490	26593	34089	32373	--	--
345.06	330	346.069	C17H14O8	[M-H]-	Syringetin	Flavonoids	Flavonoid	4423-37-4	476000	467030	437640	9	9	9	9	9	9	9	9	9	87139	95401	103340	C11620	ko00944
345.08	139.04	346.09	C14H18O10	[M-H]-	1-O-(3,4-Dihydroxy-5-methoxy-benzoyl)-glucoside	Phenolic acids	Phenolic acids	-	310410	315690	309750	469610	449060	514710	172560	207690	153730	99276	108420	88534	254750	265800	247890	--	--
347.11	197.05	346.105	C18H18O7	[M+H]+	3',5-Dihydroxy-4',6,7-Trimethoxyflavanone	Flavonoids	Dihydroflavone	-	7583400	7724200	7705200	114190	105720	114640	367120	378930	370070	54651000	54654000	55125000	25772000	26358000	26232000	--	--
345.1	315.05	346.106	C18H18O7	[M-H]-	5,7-Dihydroxy-2',3',4'-trimethoxydihydroisoflavone	Flavonoids	Dihydroisoflavone	-	2187000	2146900	2139500	9	9	9	9	9	9	9	9	9	460840	440680	498940	--	--
345.12	183.2	346.126	C15H22O9	[M-H]-	Aucubin	Terpenoids	Sesquiterpenoids	479-98-1	9	9	9	42387	43122	36575	17425	10710	15090	9	9	9	16635	18635	14451	C09771	--
353.09	191	354.095	C16H18O9	[M-H]-	Neochlorogenic acid(5-O-Caffeoylquinic acid)	Phenolic acids	Phenolic acids	906-33-2	6066000	6055400	6111000	656570	617310	689480	6439600	5558700	5742700	1829400	1700600	1848500	3515800	3651800	3890000	C17147	--
353.09	135.1	354.095	C16H18O9	[M-H]-	Cryptochlorogenic acid	Phenolic acids	Phenolic acids	905-99-7	732610	747110	821670	343000	452040	376060	2464100	2560900	2612000	742540	735600	773890	939120	1155600	1090300	--	--
355.1	193.05	354.095	C16H18O9	[M+H]+	Scopoletin-7-O-glucoside (Scopolin)	Lignans and Coumarins	Coumarins	531-44-2	70331	60535	35675	32788	42178	38819	295390	152490	198340	766090	739230	815830	308300	309240	304500	C01527	ko00940,ko01110
353.09	191.01	354.095	C16H18O9	[M-H]-	Chlorogenic acid	Phenolic acids	Phenolic acids	327-97-9	2998900	3921400	3112000	791650	807980	886810	10607000	7393600	8889400	19202000	18428000	19020000	7408300	7928600	8670000	C00852	ko00940,ko00941,ko00945,ko01110
355.1	193.05	356.11	C16H20O9	[M-H]-	1-O-Feruloyl-D-Glucose	Phenolic acids	Phenolic acids	-	2467700	2557900	2528300	827970	832850	818130	2131200	1994900	2048500	755940	769860	738210	1280700	1466700	1549900	C17759	--
359.12	298.09	358.105	C19H18O7	[M+H]+	Gardenin B	Flavonoids	Flavonoid	2798-20-1	6522000	6574000	6271400	12842	4043.1	3773.5	1618500	1540300	1565600	16425	14617	14252	2356100	2479600	2491200	--	--
359.11	344.08	358.105	C19H18O7	[M+H]+	5-Hydroxy-6,7,3',4'-tetramethoxyflavone	Flavonoids	Flavonoid	21763-80-4	2849900	3078400	2849200	193900	179950	176440	24072000	24806000	24038000	25404000	24194000	24745000	14226000	14085000	14439000	--	--
359.11	298.09	358.105	C19H18O7	[M+H]+	Eupatorin-5-methylether (3'-hydroxy-5,6,7,4'-tetramethoxyflavone)	Flavonoids	Flavonoid	21764-09-0	1134900	1117400	1047600	74185	70026	65549	9948400	9931000	9780400	10075000	9885200	10129000	5413700	5441300	5753700	--	--
359.11	326.08	358.105	C19H18O7	[M+H]+	Penduletin 4'-Methyl Ether (5-Hydroxy-3,6,7,4'-Tetramethoxyflavone)	Flavonoids	Flavonoid	14787-34-9	15652000	16012000	15453000	24371	11798	7829.6	4118400	4043100	4120100	49897	40681	40876	6108600	6356400	6285200	--	--
359.1	344.09	358.105	C19H18O7	[M+H]+	Altisin	Flavonoids	Flavonoid	-	24739000	25365000	24654000	59826	24899	14588	6414100	6377800	6510900	68182	61879	69966	9929100	10240000	10297000	--	--
359.13	197	358.126	C16H22O9	[M+H]+	Sweroside	Terpenoids	Sesquiterpenoids	14215-86-2	2508200	2405300	2404100	3111500	2977800	3040900	2022100	1832500	1968200	1547600	1408600	1700600	1947700	1953300	1957900	C17071	--
361.09	303.05	360.084	C18H16O8	[M+H]+	Centaureidin (5,7,3'-Trihydroxy-3,6,4'-Trimethoxyflavone)	Flavonoids	Flavonoid	17313-52-9	7097.1	7814	6014.8	9	9	9	4170.8	4533.8	3713.7	92991	84956	101960	24716	24019	23617	--	--
361.09	346.06	360.084	C18H16O8	[M+H]+	Chrysosplenol D	Flavonoids	Flavonols	14965-20-9	887320	962990	873220	21966	20723	19040	586920	568020	605570	13655000	13465000	14217000	3448500	3439400	3619700	C04552	--
359.08	196.7	360.084	C18H16O8	[M-H]-	Rosmarinic acid	Phenolic acids	Phenolic acids	537-15-5	6017200	5510700	6555500	4830600	5086100	5049700	5467400	5358400	5228100	4903900	4866100	4825600	5094300	5341200	5251000	C01850	ko00350,ko01100
361.09	328.06	360.085	C18H16O8	[M+H]+	4',5,7-Trihydroxy-3',3,6-Trimethoxyflavone (Jaceidin)	Flavonoids	Flavonoid	10173-01-0	9	9	9	90659	74527	77828	108120	91174	98434	17973000	18044000	18207000	4727500	4809400	4861400	--	--
359.1	182.1	360.106	C15H20O10	[M-H]-	Glucosyringic Acid	Phenolic acids	Phenolic acids	-	9216600	9270600	8943500	12217000	12197000	12110000	13382000	14084000	12943000	1188400	1218500	1280100	8069000	8936300	8892400	--	--
361.13	197.06	360.121	C19H20O7	[M+H]+	5-Hydroxy-6,7,3',4'-tetramethoxyflavanone	Flavonoids	Dihydroflavone	-	3733900	3686300	3632500	10754	8652.8	6089.2	303120	318140	317350	6167500	5886900	6205100	2622200	2669300	2705000	--	--
361.15	199.1	360.142	C16H24O9	[M+H]+	Ixoroside	Terpenoids	Sesquiterpenoids	58514-30-0	211360	201600	211270	341300	319460	307180	321840	352660	311160	90946	85893	93813	219090	232340	235290	--	--
361.11	169.05	362.121	C15H22O10	[M-H]-	Catalpol	Terpenoids	Terpene	2415-24-9	9193	20864	15281	9	9	9	9	9	9	12865	11267	17318	17284	18855	22239	C09773	--
369.1	177.1	368.111	C17H20O9	[M+H]+	1-O-Feruloylquinic acid	Phenolic acids	Phenolic acids	-	1883200	2410600	1959900	81723	74499	82760	634940	683880	612360	2896400	2903800	2743500	1133900	1353900	1237000	--	--
369.12	177.1	368.111	C17H20O9	[M+H]+	3-O-Feruloylquinic acid	Phenolic acids	Phenolic acids	1899-29-2	3470200	3573100	3716900	28238	30647	39908	117380	111670	105050	418450	371690	401690	870080	886590	959870	C02572	--
367.1	190.9	368.111	C17H20O9	[M-H]-	Chlorogenic acid methyl ester	Phenolic acids	Phenolic acids	29708-87-0	50435	65571	55592	13870	17918	17019	52170	50676	32634	713320	649880	676920	191020	195670	221980	--	--
371.1	249.06	372.106	C16H20O10	[M-H]-	Trihydroxycinnamoylquinic acid	Phenolic acids	Phenolic acids	-	9755000	9049000	9789400	9951900	9677600	9339500	7696600	8393800	8028100	20607000	20368000	20391000	11706000	11893000	12543000	--	--
371.1	179.1	372.106	C16H20O10	[M-H]-	Quinacyl syringic acid	Phenolic acids	Phenolic acids	-	64441	63602	59244	59232	63540	52843	69376	69525	55521	67639	50383	71928	64212	75971	78412	--	--
373.13	312.8	372.121	C20H20O7	[M+H]+	Sinensetin (5,6,7,3',4'-pentamethoxyflavone)	Flavonoids	Flavonoid	2306-27-6	210820	227190	208030	13480	15906	14942	267440	249610	247410	20865	25967	21548	136070	120300	125520	C10186	--
373.13	211.02	372.121	C20H20O7	[M+H]+	3,4',5,6,7-Pentamethoxyflavone	Flavonoids	Flavonoid	4472-73-5	9	9	9	9	9	9	9	9	9	380720	357690	363190	92006	93921	98099	--	--
371.13	209	372.142	C17H24O9	[M-H]-	Syringin	Phenolic acids	Phenolic acids	118-34-3	111830	114500	98577	78596	66226	63622	35773	38766	43233	58205	57662	49238	53360	68004	59567	C01533	ko00940
375.11	314.08	374.1	C19H18O8	[M+H]+	Chrysosplenetin (Quercetagetin-3,6,7,3'-tetramethyl ether)	Flavonoids	Flavonoid	603-56-5	603520	605320	590670	17538	14111	16681	485150	492590	490760	47340	46206	46863	284610	295610	301930	C10030	--
375.2	137.1	374.1	C19H18O8	[M+H]+	Feruloyl syringic acid	Phenolic acids	Phenolic acids	-	57725	41505	76596	503120	534710	581490	188020	144590	159420	332690	297900	314660	431680	362990	361580	--	--
375.11	299.05	374.1	C19H18O8	[M+H]+	Casticin (5,3'-Dihydroxy-3,6,7,4'-Tetramethoxyflavone)	Flavonoids	Dihydroflavone	479-91-4	9	9	9	9	9	9	5223.1	3672.4	4273.5	1005400	948930	997700	374050	386190	400150	--	--
375.11	360.08	374.1	C19H18O8	[M+H]+	Skullcapflavone II	Flavonoids	Flavonoid	55084-08-7	557590	562820	564760	11535	9301.2	10782	635910	613550	683400	77508000	76204000	77818000	38767000	38775000	40279000	C10183	--
375.14	211.07	374.137	C20H22O7	[M+H]+	3',4',5,6,7-Pentamethoxyflavanone	Flavonoids	Dihydroflavone	-	35227	31300	33146	9	9	9	39340	38611	36730	9	9	9	19859	20915	20366	--	--
381.19	337.2	382.199	C20H30O7	[M-H]-	Cinncassiol C1	Phenolic acids	Phenolic acids	73613-35-1	1434800	1383200	1291200	1069300	1006700	1129900	344920	360640	347540	731010	694670	703780	790190	827890	910030	C17643	--
385.11	205	386.121	C17H22O10	[M-H]-	1-O-Glucosyl sinapate	Phenolic acids	Phenolic acids	78185-48-5	91531	112410	102110	50197	42676	38390	9	9	9	58916	72870	49296	72879	47111	86359	--	--
385.11	223.06	386.121	C17H22O10	[M-H]-	4-O-Glucosyl-sinapate	Phenolic acids	Phenolic acids	-	456880	425120	412180	311180	308820	301460	602000	558540	561710	195460	198060	218930	302470	394990	339200	C02919	--
385.19	223.13	386.194	C19H30O8	[M-H]-	Roseoside	Others	Others	54835-70-0	277980	308770	229160	239540	209710	226390	272240	262820	249350	495860	526230	555340	341400	347900	452810	--	--
389.12	374.1	388.116	C20H20O8	[M+H]+	5-Hydroxy-6,7,8,3',4'-pentamethoxyflavone	Flavonoids	Flavonoid	2174-59-6	7571100	7648600	7434800	15873	12028	12207	2537700	2552400	2602700	12622000	12632000	12600000	6021500	6203900	6351400	--	--
389.12	328.1	388.116	C20H20O8	[M+H]+	5-Hydroxyauranetin	Flavonoids	Flavonols	50439-46-8	3434000	3584300	3349900	6709.1	7079.7	4120.1	1138300	1178400	1157700	5848200	5693900	5767000	2806400	2861500	2808800	--	--
389.14	209.08	388.137	C17H24O10	[M+H]+	Geniposide	Terpenoids	Monoterpenoids	24512-63-8	478630	432660	395670	546100	541670	632140	302440	218630	328930	441700	356840	349760	488780	411040	491030	C09781	--
387.17	207.1	388.173	C18H28O9	[M-H]-	Hydroxyjasmonic acid -hexoside	Phenolic acids	Phenolic acids	-	1606700	1499300	1506000	2211400	2263800	2183000	1552900	1724900	1710200	856040	871860	980290	2357600	2464500	2624900	--	--
387.17	207.1	388.174	C18H28O9	[M-H]-	5'-Glucosyloxyjasmanic acid	Phenolic acids	Phenolic acids	-	13701000	14608000	13445000	14533000	15309000	15169000	9047800	10601000	9534400	9675800	10812000	10225000	10932000	11504000	11903000	--	--
399	207.2	398.121	C18H22O10	[M+H]+	4-O-Sinapoylquinic acid	Phenolic acids	Phenolic acids	-	9	9	9	9	9	9	15372	11277	4109	28884	30058	31149	13968	14877	12412	--	--
401.14	269.1	402.153	C18H26O10	[M-H]-	Benzyl-(2''-O-xylosyl)glucoside	Phenolic acids	Phenolic acids	-	439460	402050	321180	236800	221750	215360	1345400	1336100	1699200	11409	13115	15663	394460	463960	624850	--	--
416.06	179.03	415.054	C19H13NO10	[M-H]-	Caffeoylnicotinoyltartaric acid	Phenolic acids	Phenolic acids	-	111920	94368	101170	6146.2	15751	13004	83965	89545	87202	25594	27903	27550	50682	56616	52318	--	--
415.14	161	416.147	C21H20O9	[M-H]-	Apigenin-3-O-rhamnoside	Flavonoids	Flavonoid	-	169300	178320	177570	280900	239290	310810	328100	236230	275940	364950	277010	294860	227580	285760	274610	--	--
417.08	197.04	418.09	C20H18O10	[M-H]-	Salvianolic acid G	Phenolic acids	Phenolic acids	136112-79-3	40134	43051	48205	25765	24653	22305	32437	39125	39714	61485	61288	59794	35125	39140	46231	--	--
417.08	285	418.09	C20H18O10	[M-H]-	Kaempferol-3-O-arabinoside (Juglanin)	Flavonoids	Flavonols	5041-67-8	28221	37946	38672	7565400	6629900	6744100	661580	700100	598820	84870	71223	86787	1772000	1878300	2241900	--	--
419.1	287.05	418.09	C20H18O10	[M+H]+	Kaempferol-3-O-arabinoside	Flavonoids	Flavonoid	-	16875	15337	16542	2844200	2431400	2305300	303200	226420	257650	14829	20236	16896	772810	839720	753370	--	--
425.37	191.18	424.37	C30H48O	[M+H]+	δ-Amyrenone	Terpenoids	Triterpene	20248-08-2	209150	208970	210870	363100	396630	389830	365090	393420	404670	204010	217330	229220	343400	294240	411970	--	--
425.38	191.17	424.37	C30H48O	[M+H]+	α-Amyrenone	Terpenoids	Triterpene	638-96-0	147910	120200	101870	260120	317320	312800	240740	249250	290770	135110	131340	112330	201790	187250	187170	--	--
425.38	95.09	424.371	C30H48O	[M+H]+	Lupenone	Terpenoids	Triterpene	1617-70-5	9	9	9	9	9	9	9	9	9	102440	105990	103320	31294	28878	36715	C16990	--
427.2	229.12	426.189	C21H30O9	[M+H]+	Sarcaglaboside G	Terpenoids	Sesquiterpenoids	-	60337	66618	68478	9126.6	17272	12764	29383	28863	33845	40390	48356	29861	26074	31140	38722	--	--
431.1	255.07	430.09	C21H18O10	[M+H]+	Chrysin-7-O-Glucuronide	Flavonoids	Flavonoid	35775-49-6	508460	515460	488380	37174	40104	33251	281880	268350	286420	524030	492950	516920	328670	332550	321730	--	--
431.06	137.03	432.069	C20H16O11	[M-H]-	Caffeoyl(p-Hydroxybenzoyl)tartaric acid	Phenolic acids	Phenolic acids	-	144080	137520	154470	32618	25063	31461	1396100	1409400	1317700	97329	82487	76337	365840	380300	358110	--	--
433.11	283.06	432.105	C21H20O10	[M+H]+	Apigenin-8-C-glucoside*	Flavonoids	Flavonoid carbonoside	-	4249500	3844000	3604100	1042800	984070	963510	1606800	1494500	1716300	4855000	4830200	4895100	3250900	4209800	3157000	--	--
433.11	283.06	432.106	C21H20O10	[M+H]+	Genistein-8-C-glucoside	Flavonoids	Isoflavones	66026-80-0	4349600	4451700	4820700	1195000	1221100	1264000	2198800	1989400	2271800	5707100	5265600	6232700	3907500	5390600	4004500	C10420	--
431.1	269.1	432.106	C21H20O10	[M-H]-	Apigenin-7-O-glucoside(Cosmosiin)	Flavonoids	Flavonoid	578-74-5	20343000	19411000	20065000	9	9	9	1604900	1601300	1517500	309560	304970	304480	4359600	4954100	4947700	C04608	ko00944
431.1	285	432.106	C21H20O10	[M-H]-	Kaempferol-3-O-rhamnoside (Afzelin)(Kaempferin)	Flavonoids	Flavonols	482-39-3	16833	15865	16730	293290	253120	286170	5068.3	6347.8	3682.4	691810	801560	816050	257000	264450	309380	C16911	ko00944
433.11	271.01	432.106	C21H20O10	[M+H]+	Apigenin-5-O-glucoside	Flavonoids	Flavonoid	28757-27-9	9029800	9507500	8966300	14584	9242.4	4361.9	745380	823970	851540	264900	281870	264160	3189100	3457000	3351800	--	--
433.11	271.06	432.106	C21H20O10	[M+H]+	Galangin-7-O-glucoside	Flavonoids	Flavonoid	-	10529000	10695000	10567000	12004	5570.7	10214	967300	926660	1015100	312290	313750	304340	3852600	3993000	4040900	--	--
433.11	271.06	432.106	C21H20O10	[M+H]+	5,7,4'-Trihydroxyisoflavone-7-O-galactoside	Flavonoids	Isoflavones	-	9997100	10394000	11318000	26906000	26915000	29085000	16900000	15565000	14884000	7426500	8804400	7295400	14406000	12590000	11971000	--	--
431.1	285	432.106	C21H20O10	[M-H]-	Kaempferol-7-O-rhamnoside	Flavonoids	Flavonols	20196-89-8	9	9	9	178750	237970	204030	9	9	9	3297500	3704000	3782300	299910	288900	327200	--	--
431.1	269	432.106	C21H20O10	[M-H]-	Genistein-7-O-Glucoside (Genistin)	Flavonoids	Isoflavones	529-59-9	1942600	2129000	2156200	9	9	9	167570	153110	138360	9	9	9	396710	427650	455600	C09126	ko00943
433.11	271.06	433.113	C21H21O10+	[M]+	Pelargonidin-3-O-glucoside	Flavonoids	Anthocyanins	47684-27-5	785380	717740	910460	11908	4968	9182.2	476620	431910	521770	6458	4871.6	10526	545850	306350	524150	C12137	ko00942,ko01100,ko01110
435.09	303	434.085	C20H18O11	[M+H]+	Avicularin	Flavonoids	Flavonols	572-30-5	31046	20693	34623	4107300	6128000	4716700	9	9	9	2244300	2654800	3107700	1726300	1964000	2323400	--	--
435.09	303.06	434.085	C20H18O11	[M+H]+	Quercetin-3-O-xyloside (Reynoutrin)	Flavonoids	Flavonols	549-32-6	9	9	9	5301800	4287000	4759700	620140	692460	729110	2392700	2780700	2700000	1789500	1778200	1976000	--	--
433.11	313	434.121	C21H22O10	[M-H]-	Isohemiphloin	Flavonoids	Flavonoid carbonoside	-	203640	204920	180030	50393	43202	57496	101990	110560	100770	224660	246580	253760	169270	185310	200330	--	--
435.13	273.09	434.121	C21H22O10	[M+H]+	Isosalipurposide (Phlorizin Chalcone)	Flavonoids	Chalcones	4547-85-7	1627400	1542300	1602000	9	9	9	264370	271760	293160	1184500	1035300	1151400	444410	433720	507940	C16406	ko00941
433.11	271.06	434.121	C21H22O10	[M-H]-	Butin-7-O-glucoside	Flavonoids	Flavonoid	-	1670200	1612000	1764200	39709	77385	68211	73903	67369	70269	824630	854850	869650	469760	517820	517360	--	--
433.12	271.06	434.121	C21H22O10	[M-H]-	Naringenin-4'-O-glucoside	Flavonoids	Flavonoid	-	1723800	1714200	1771500	63686	49076	44329	66175	71096	76469	908900	770640	925490	485830	561560	483050	--	--
433.11	271	434.121	C21H22O10	[M-H]-	Naringenin-7-O-glucoside (Prunin)	Flavonoids	Dihydroflavone	529-55-5	414000	454800	412950	396280	413500	432110	740550	730440	778280	735640	744330	694040	423690	562620	509510	C09099	ko00941
433.11	271.06	434.121	C21H22O10	[M-H]-	6-O-Caffeoylarbutin	Phenolic acids	Phenolic acids	136172-60-6	4755500	4631200	5137000	153060	121210	168780	2101700	2096200	2024400	5332100	5282600	5001100	3337300	3403400	3929000	--	--
443.39	425.38	442.381	C30H50O2	[M+H]+	Betulin	Terpenoids	Triterpene	473-98-3	87277	83944	96398	9	9	9	9	9	9	9	9	9	30106	40814	29170	C08618	--
445.08	269.05	446.085	C21H18O11	[M-H]-	Apigenin-7-O-glucuronide	Flavonoids	Flavonoid	29741-09-1	23605000	27291000	25237000	891070	941590	950390	19432000	22720000	20081000	11478000	10468000	9922600	14555000	14344000	14852000	--	--
447.09	271.07	446.085	C21H18O11	[M+H]+	Baicalin	Flavonoids	Flavonoid	21967-41-9	1149900	1249300	1302500	72112	53951	54177	1011200	1230000	1170400	637970	663280	654760	845770	808320	732870	C10025	--
447.13	285	446.121	C22H22O10	[M+H]+	Biochanin A-7-O-glucoside (Sissotrin)	Flavonoids	Isoflavones	5928-26-7	7192300	7121800	6996400	9	9	9	1538700	1513700	1560300	18087	17003	20305	2658900	2690600	2716100	C05376	ko00943
447.13	285.18	446.121	C22H22O10	[M+H]+	Acacetin-7-O-glucoside (Tilianin)	Flavonoids	Flavonoid	4291-60-5	7482500	7703900	7690700	9	9	9	1652000	1615100	1645100	18969	18431	16500	2777200	2954400	2848300	--	--
447.13	411.1	446.121	C22H22O10	[M+H]+	Swertisin	Flavonoids	Flavonoid carbonoside	-	1021600	950440	911440	9	9	9	9	9	9	9	9	9	419730	390520	411190	C17835	--
445.11	283	446.121	C22H22O10	[M-H]-	Trifolirhizin (Maackiain-3-O-glucoside)	Flavonoids	Isoflavones	6807-83-6	3836000	2864000	3218800	9	9	9	435710	440660	492050	9	9	9	791570	846800	904670	C10538	ko00943
447.13	285.08	446.121	C22H22O10	[M+H]+	Acacetin-7-O-galactoside	Flavonoids	Flavonoid	-	7032500	7294400	7065300	9	9	9	1561000	1522500	1489400	14628	19691	17673	2638400	2696000	2621200	--	--
449.11	287.05	448.1	C21H20O11	[M+H]+	Quercetin-3-O-rhamnoside	Flavonoids	Flavonoid	-	1222200	1206500	1244200	9	9	9	9	9	9	9	9	9	290110	431980	281750	--	--
449.11	287.05	448.101	C21H20O11	[M+H]+	Luteolin-4'-O-glucoside	Flavonoids	Flavonoid	6920-38-3	9	9	9	10521000	14948000	8367200	680120	658390	589770	2215900	2086300	1920900	3462600	3649200	2948500	--	--
449.11	287.06	448.101	C21H20O11	[M+H]+	Kaempferol-3-O-glucoside (Astragalin)	Flavonoids	Flavonols	480-10-4	1261900	1159600	1147800	9	9	9	9	9	9	9	9	9	311890	363080	312700	C12249	ko00944,ko01110
449.11	287.2	448.101	C21H20O11	[M+H]+	Luteolin-7-O-glucoside (Cynaroside)	Flavonoids	Flavonoid	-	10156000	9582100	10158000	9	9	9	3645200	3459000	3759000	14144000	13470000	13226000	7351500	8225000	8428400	C03951	ko00944
449.11	287.06	448.101	C21H20O11	[M+H]+	Luteolin-3'-O-glucoside	Flavonoids	Flavonoid	5154-41-6	9	9	9	8760500	4430900	6128400	459550	556250	306300	1500600	2721000	1823400	4077600	3575600	3061800	--	--
447.09	357.1	448.101	C21H20O11	[M-H]-	Luteolin-6-C-glucoside (Isoorientin)	Flavonoids	Flavonoid carbonoside	4261-42-1	5826400	7075800	6205000	381360	385750	400550	317060	309350	271950	351310	364580	366250	1494500	1605200	1777300	C01821	--
449.11	299.2	448.101	C21H20O11	[M+H]+	Luteolin-8-C-glucoside (Orientin)	Flavonoids	Flavonoid carbonoside	28608-75-5	5166600	4573600	5188900	697130	700190	643170	235970	245250	298300	799930	732570	759000	2034900	2278200	2028100	C10114	--
449.11	287.06	448.101	C21H20O11	[M+H]+	Kaempferol-4'-O-glucoside	Flavonoids	Flavonoid	-	1111400	1170000	1116200	9	9	9	9	9	9	9	9	9	287470	353960	301430	--	--
447.09	285.04	448.101	C21H20O11	[M-H]-	Kaempferol-7-O-glucoside	Flavonoids	Flavonols	16290-07-6	996780	902330	805710	68392000	64812000	65419000	2443400	2056500	1826100	15158000	16620000	16314000	24541000	24815000	23874000	--	--
447.09	285.04	448.101	C21H20O11	[M-H]-	HydroxyAloe-emodin-8-O-glucoside	Quinones	Anthraquinone	-	9	9	9	71711000	69110000	63702000	1860400	1599200	2136200	17797000	14595000	18403000	22486000	25262000	25548000	--	--
447.09	285	448.101	C21H20O11	[M-H]-	Kaempferol-3-O-galactoside (Trifolin)	Flavonoids	Flavonols	23627-87-4	933180	1322100	1210900	71297000	72727000	60280000	1617400	2002700	1107100	15410000	17429000	15926000	24533000	31989000	28046000	C12626	ko00944
449.11	287.06	449.108	C21H21O11+	[M]+	Cyanidin-3-O-glucoside (Kuromanin)	Flavonoids	Anthocyanins	47705-70-4	1637400	1162700	1212700	9	9	9	7247.5	31607	9	1127000	1397900	999360	1089600	955860	962620	C08604	ko00942
449.11	287.06	449.108	C21H21O11+	[M]+	Cyanidin-3-O-galactoside	Flavonoids	Anthocyanins	142506-26-1	1546900	1331900	1152300	9	9	9	9	9	9	1229400	1514800	1444000	753490	924320	1106000	C08647	--
449.11	151	450.116	C21H22O11	[M-H]-	Astilbin	Flavonoids	Dihydroflavonol	29838-67-3	2692600	2536800	2842800	9478200	10987000	10124000	4848300	5197400	4923300	4521500	4820600	4375700	5079900	5170900	5521900	C17449	--
451.12	289	450.116	C21H22O11	[M+H]+	Eriodictyol-7-O-glucoside	Flavonoids	Dihydroflavone	38965-51-4	4110100	5041100	4912600	9	9	9	1692000	1621600	1609100	5509700	4908100	5108100	4038300	3823500	3887900	--	--
451.1	341.06	452.111	C24H20O9	[M-H]-	Catechin-(7,8-bc)-4β-(3,4-dihydroxyphenyl)-dihydro-2-(3H)-one	Flavonoids	Flavanols	-	88914	86422	104620	285870	306270	335520	122010	117000	119390	526490	531600	538910	232820	251770	262180	--	--
455.35	455.35	456.36	C30H48O3	[M-H]-	24,30-Dihydroxy-12(13)-enolupinol	Terpenoids	Triterpene	-	6898100	6848900	8191000	5600600	4134400	4783900	5412200	5247300	5263900	4139500	4652500	4462400	6962200	5571100	4373400	--	--
455.36	455.36	456.36	C30H48O3	[M-H]-	Betulinic acid	Terpenoids	Triterpene	472-15-1	7143000	7360400	9063000	5600000	5260900	4882400	5498500	5614400	5711900	5727700	5827700	5501700	7399000	5482300	4621200	C08619	--
455.35	455.36	456.36	C30H48O3	[M-H]-	Ursolic acid	Terpenoids	Triterpene	77-52-1	3943900	4367200	5256600	2205200	2559500	2281200	2398600	2243100	2418600	18255000	16743000	17579000	12607000	11095000	11853000	C08988	--
457.08	295.04	458.085	C22H18O11	[M-H]-	Caffeoyl-p-coumaroyltartaric acid	Phenolic acids	Phenolic acids	-	1809900	1944700	2133300	9	9	9	1844100	1821100	1773300	1008600	984420	1124400	670680	768820	772680	--	--
461.1	285.08	460.101	C22H20O11	[M+H]+	Wogonin-7-O-Glucuronide (Wogonoside)	Flavonoids	Flavonoid	51059-44-0	4413700	4059400	4432700	5718	4588.3	4603.7	4893200	4669800	4760100	993940	846630	928670	2718700	2899400	2670700	--	--
461.12	285.08	460.116	C26H20O8	[M+H]+	Acacetin-7-O-glucuronide	Flavonoids	Flavonoid	-	4642600	4219300	4684700	8899.1	2699.7	5074	5138100	5296300	4904500	1090200	941710	1087900	2810300	2800300	2889300	--	--
460.1	117.9	461.153	C19H27NO12	[M-H]-	Anthranilate-1-O-Sophoroside	Phenolic acids	Phenolic acids	-	702680	675140	716990	935670	996950	963990	1258000	996600	1128000	1740900	1649000	1622900	1025100	991280	1270700	--	--
461.07	285.04	462.08	C21H18O12	[M-H]-	Kaempferol-3-O-glucuronide	Flavonoids	Flavonols	22688-78-4	3425900	4216200	3775900	26733	24612	31311	1573200	1477000	1440200	1555600	1310100	1103400	1601400	1719200	1523100	--	--
461.07	285.05	462.08	C21H18O12	[M-H]-	Tetahydroxyflavone-7-O-glucuronide	Flavonoids	Flavonoid	-	4267300	4035800	4233900	32282	31239	38292	1391300	1605500	1575100	1486100	1204300	1397200	1528100	1609500	1583300	--	--
463.09	287.06	462.08	C21H18O12	[M+H]+	Luteolin-7-O-glucuronide	Flavonoids	Flavonoid	29741-10-4	4535300	4651700	4708400	29994	27780	27261	2173000	2210500	2394600	1579900	1319900	1437600	2339500	2363400	2457700	C03515	ko00944
463.09	287.05	462.08	C21H18O12	[M+H]+	Scutellarein-7-O-glucuronide (Scutellarin)	Flavonoids	Flavonoid	27740-01-8	4386300	4692200	4626600	30447	18019	26903	2062500	2138600	2214800	1449100	1246000	1263400	2166300	2344700	2194000	--	--
463.12	301.07	462.115	C22H22O11	[M+H]+	Pratensein-7-O-glucoside	Flavonoids	Flavonoid	36191-03-4	9	9	9	1142700	1033400	1089600	9	9	9	1683700	1543600	1626400	756310	823660	719460	--	--
463.12	301.07	462.116	C22H22O11	[M+H]+	Diosmetin-7-O-galactoside	Flavonoids	Flavonoid	-	31743000	31930000	32014000	9	9	9	20394000	20645000	20295000	5244000	5985200	4954900	18319000	19339000	18888000	--	--
463.12	313.07	462.116	C22H22O11	[M+H]+	Swertiajaponin	Flavonoids	Flavonoid carbonoside	6980-25-2	570130	555380	679140	9	9	9	9	9	9	9	9	9	160570	138700	185930	C10187	--
461.11	299.1	462.116	C22H22O11	[M-H]-	Chrysoeriol-5-O-glucoside	Flavonoids	Flavonoid	-	2066500	2124300	1530900	9	9	9	635240	831930	840760	3566000	3254300	3309500	940070	1566100	1155600	--	--
463.12	301.08	462.116	C22H22O11	[M+H]+	6-C-MethylKaempferol-3-glucoside	Flavonoids	Flavonoid	-	32903000	32297000	28087000	9	9	9	21728000	21063000	20998000	5694600	6457700	5497800	19910000	20126000	19853000	--	--
463.12	317.06	462.116	C22H22O11	[M+H]+	Isorhamnetin-3-O-rhamnoside	Flavonoids	Flavonols	-	9	9	9	22921	31072	26673	14714	10888	9942.7	822320	741460	753300	219330	193060	203250	--	--
461.11	299.2	462.116	C22H22O11	[M-H]-	Chrysoeriol-7-O-glucoside	Flavonoids	Flavonoid	19993-32-9	24061000	26861000	28286000	80525	106280	66988	18015000	16570000	16181000	605210	771380	565480	11690000	9917100	12934000	--	--
461.11	400.96	462.117	C22H22O11	[M-H]-	3'-Methoxyorobol-7-O-glucoside	Phenolic acids	Phenolic acids	-	23023	16775	30215	9	9	9	14151	13262	13001	9	9	9	11047	16812	14828	--	--
463.16	301.11	462.152	C23H26O10	[M+H]+	Farrerol-7-O-glucoside	Flavonoids	Dihydroflavone	885044-12-2	4664800	4643400	4496800	9	9	9	9	9	9	9	9	9	1191600	1292300	1235400	--	--
461.17	315.1	462.174	C20H30O12	[M-H]-	Verbasoside	Phenolic acids	Phenolic acids	61548-34-3	10995	11637	16469	9	9	9	9	9	9	19610	19277	11720	5058.7	7106.3	12530	--	--
463.12	301.07	463.123	C22H23O11+	[M]+	Peonidin-3-O-glucoside	Flavonoids	Anthocyanins	68795-37-9	116260	111360	126520	9	9	9	86866	148950	141080	259370	254550	243610	112700	113950	117760	C12141	ko00942
463.05	300.99	464.06	C20H16O13	[M-H]-	Ellagic acid-4-O-glucoside	Tannins	Tannin	-	63244	77167	90146	9666400	10613000	7757600	163650	130220	109550	994410	1133900	919100	4230200	5747400	3693800	--	--
463.09	300.7	464.095	C21H20O12	[M-H]-	Quercetin-7-O-glucoside	Flavonoids	Flavonols	491-50-9	1340200	1268800	1391700	698820	881450	702800	768160	812060	797270	700010	563760	468960	803760	795720	664760	C12639	--
463.09	300.03	464.095	C21H20O12	[M-H]-	Quercetin-3-O-glucoside (Isoquercitrin)	Flavonoids	Flavonols	482-35-9	1066700	1047100	1236800	9	9	9	490610	583800	615110	549190	698160	584460	517400	584960	577050	C05623	ko00944,ko01100,ko01110
463.09	301.03	464.095	C21H20O12	[M-H]-	6-Hydroxyluteolin 5-glucoside	Flavonoids	Flavonoid	-	94766	84730	77520	10448000	9871800	8736000	122560	127310	131740	850140	1254600	999200	5831800	5435700	4968100	--	--
463.09	301	464.095	C21H20O12	[M-H]-	Spiraeoside	Flavonoids	Flavonols	20229-56-5	88614	72965	95819	8743500	7692000	10973000	146310	147870	130650	933710	1709800	831840	6446200	4916800	6719700	--	--
463.09	300	464.095	C21H20O12	[M-H]-	Quercetin-3-O-galactoside (Hyperin)	Flavonoids	Flavonols	482-36-0	90958	96925	96306	13557000	13821000	10848000	186720	137390	203090	1343800	1615900	1275600	8874900	7564100	7504800	C10073	--
465.1	303.1	464.095	C21H20O12	[M+H]+	6-Hydroxykaempferol-7-O-glucoside	Flavonoids	Flavonols	-	16644	19354	24209	5704400	6504800	7550400	121790	60010	95483	658350	680690	553720	2410300	2522000	3151700	--	--
463.12	301	464.132	C22H24O11	[M-H]-	Hesperetin-5-O-glucoside	Flavonoids	Dihydroflavonol	69651-80-5	80287	82264	82747	9801600	8142000	9846900	144810	123390	161710	785930	1110400	820360	4428100	4470000	5889700	--	--
465.1	303.05	465.103	C21H21O12+	[M]+	Delphinidin-3-O-glucoside (Mirtillin)	Flavonoids	Anthocyanins	50986-17-9	9	9	9	9	9	9	9	9	9	182120	187420	188920	72707	108170	74024	C12138	ko00942
469.33	433.31	470.34	C30H46O4	[M-H]-	Hyptadienic acid	Terpenoids	Triterpene	128397-09-1	9	9	9	9	9	9	9	9	9	27120	28109	26627	6037.7	6082.6	6497.6	--	--
469.33	423.33	470.34	C30H46O4	[M-H]-	2,3-Dihydroxy 5(6),12(13)diene ursolic acid	Terpenoids	Triterpene	-	471750	473640	471600	264530	260820	248050	286280	288070	291910	528080	549070	554890	433360	415840	408610	--	--
471.35	453.34	470.34	C30H46O4	[M+H]+	11-Keto-ursolic acid	Terpenoids	Triterpene	105870-59-5	1348600	1348900	1339200	1072900	1092100	1058000	1009700	1032600	992050	2137900	2093100	2066600	1577600	1626600	1570900	--	--
471.35	471.35	472.355	C30H48O4	[M-H]-	2α-Hydroxyursolic acid	Terpenoids	Triterpene	-	8287600	8255300	9161900	13002000	13157000	12124000	1165200	1310600	1196500	21722000	21264000	20096000	13701000	14999000	13339000	--	--
471.35	471.35	472.355	C30H48O4	[M-H]-	2-Hydroxyoleanolic acid	Terpenoids	Triterpene	26707-60-8	8786300	9620500	9699000	12389000	12602000	13117000	6364700	5895800	5680600	20615000	21603000	21722000	15788000	15607000	14656000	--	--
473.36	207.17	472.355	C30H48O4	[M+H]+	3β,19α-Dihydroxyolean-12-en-28-oic acid	Terpenoids	Triterpene	-	49756	45957	36871	23025	19497	21458	25138	26233	29840	103970	121420	100990	63848	60837	66113	--	--
471.35	471.35	472.355	C30H48O4	[M-H]-	3,24-Dihydroxy-17,21-semiacetal-12(13)oleanolic fruit	Terpenoids	Triterpene	-	1940200	1997300	1785700	2504500	2425600	2542400	1089700	1040500	978860	4247200	4497500	4729700	3187900	2846100	2956300	--	--
471.35	471.35	472.355	C30H48O4	[M-H]-	Maslinic acid	Terpenoids	Triterpene	4373-41-5	10316000	10434000	10585000	13308000	14384000	13841000	6533300	6619700	6012800	21813000	22684000	25011000	15974000	16753000	16663000	C16939	--
471.35	471.35	472.355	C30H48O4	[M-H]-	Pomolic acid	Terpenoids	Triterpene	13849-91-7	3226400	2885800	2999800	2072500	1913000	1974900	3404300	3360500	3321800	15280000	15329000	15610000	10235000	10118000	10198000	--	--
474.17	327	473.166	C20H23N7O7	[M+H]+	10-Formyltetrahydrofuran	Alkaloids	Alkaloids	2800-34-2	11355000	11414000	11210000	10058000	10662000	10534000	7192500	7053600	7292200	13261000	12637000	13979000	9920700	10911000	10767000	C00234	ko00670,ko00970,ko01100,ko01200
477.1	301.07	476.095	C22H20O12	[M+H]+	Diosmetin-7-O-glucuronide	Flavonoids	Flavonoid	35110-20-4	66734000	68577000	66128000	95141	91790	72362	93509000	87986000	95856000	43859000	40411000	44053000	55014000	58727000	56561000	--	--
477.14	315.08	476.132	C23H24O11	[M+H]+	5,2'-Dihydroxy-7,8-dimethoxyflavone glycosides	Flavonoids	Flavonoid	-	14040000	12703000	12761000	9	9	9	17801000	19224000	20235000	343860	306530	297740	9109600	9048000	8988300	--	--
479.08	303.06	478.075	C21H18O13	[M+H]+	Quercetin-5-O-glucuronide	Flavonoids	Flavonols	-	29175000	25829000	26392000	9	9	9	9	9	9	9	9	9	20155000	15705000	11287000	--	--
479.09	303.05	478.075	C21H18O13	[M+H]+	Quercetin-3-O-glucuronide	Flavonoids	Flavonols	-	9	9	9	9	9	9	9	9	9	6179800	6911500	6651200	1490200	1522100	1516400	--	--
479.11	317.06	478.101	C22H22O12	[M+H]+	Isorhamnetin-3-O-glucoside	Flavonoids	Flavonols	-	20936000	22300000	20828000	9	9	9	1888700	1664100	1935700	9	9	9	7826200	7641600	7039800	--	--
479.12	317.07	478.111	C22H22O12	[M+H]+	Rhamnetin-3-O-Glucoside	Flavonoids	Flavonols	27875-34-9	9	9	9	14736000	16204000	16824000	983780	932400	952120	14077000	14291000	16243000	8259800	7038200	7244300	--	--
479.12	317.06	478.111	C22H22O12	[M+H]+	Isorhamnetin-7-O-glucoside (Brassicin)	Flavonoids	Flavonols	6743-96-0	20247000	21052000	20597000	9	9	9	1652000	1627200	1859800	9	9	9	6712800	8018100	6981600	--	--
479.12	317.06	478.111	C22H22O12	[M+H]+	Tricin-4'-methylether-3'-O-glucoside	Flavonoids	Flavonols	-	9	9	9	14858000	14211000	16319000	1079900	874110	966080	15294000	13167000	16004000	8407000	8045400	7695100	--	--
479.12	317.07	478.111	C22H22O12	[M+H]+	6-Methoxykaempferol-3-O-glucoside	Flavonoids	Flavonoid	63422-27-5	9	9	9	16083000	16246000	16341000	915090	914320	929440	14625000	13907000	13904000	8031100	7303700	7067900	--	--
477.14	179.03	478.148	C23H26O11	[M-H]-	1'-O-(3,4-Dihydroxyphenethyl)-O-caffeoyl-glucoside	Phenolic acids	Phenolic acids	-	9	9	9	9	9	9	99672	133230	118010	122320	90768	107300	64360	64266	52409	--	--
479.15	303.05	479.155	C23H27O11+	[M]+	Delphinidin-3-O-glucuronide	Flavonoids	Anthocyanins	-	91908	114040	94079	9	9	9	344690	242540	172990	90912	103290	92963	132530	73666	107960	--	--
481.14	319.2	482.142	C22H26O12	[M-H]-	5-O-p-Coumaroylshikimic acid O-glucoside	Phenolic acids	Phenolic acids	-	29994	37337	25540	78591	83107	91370	40684	49091	41728	95485	77098	94890	60880	66410	58216	--	--
485.33	467.32	486.334	C30H46O5	[M-H]-	Ceanothic acid	Terpenoids	Triterpene	21302-79-4	5012100	4920200	4933900	2146000	2140900	2118500	1097000	1091100	1033400	683810	668110	685150	2699500	2612900	2557700	--	--
485.33	467.32	486.335	C30H46O5	[M-H]-	2-O-Pomolic acid	Terpenoids	Triterpene	54963-52-9	4967800	4988800	5006300	2190900	2077300	2068700	1123400	1095600	1053200	700620	712950	728450	2629900	2571200	2635400	--	--
485.33	423.33	486.335	C30H46O5	[M-H]-	Isoceanothic acid	Terpenoids	Triterpene	-	62473	75251	60762	21802	21383	22265	28355	33604	28256	26103	24783	23670	28563	38133	40838	--	--
487.34	469.33	486.335	C30H46O5	[M+H]+	27,28-Dicarboxyl ursolic acid	Terpenoids	Triterpene	-	27259	23033	32593	11429	13268	11097	13755	12659	10839	21311	24935	21816	22090	19507	19647	--	--
487.34	405.31	486.335	C30H46O5	[M+H]+	Rosamultic acid	Terpenoids	Triterpene	14285-76-4	1275200	1426400	1235900	579270	585760	538660	298410	335550	315090	183400	165560	184270	773610	701970	698990	--	--
485.33	485.33	486.335	C30H46O5	[M-H]-	Quillaic acid	Phenolic acids	Phenolic acids	631-01-6	7477000	6984800	7409700	667730	675210	687310	1512200	1625500	1405000	2804300	3103400	2897400	2575200	2496100	2546800	C08972	--
485.36	453.34	486.371	C31H50O4	[M-H]-	Corosolic Acid Methyl Ester	Terpenoids	Triterpene	4518-70-1	139640	133680	143750	70665	70658	68728	103840	100290	101010	201640	201930	207950	147140	140290	153520	--	--
487.34	469.3	488.35	C30H48O5	[M-H]-	Rutundic acid	Terpenoids	Triterpene	20137-37-5	624950	585760	591380	467970	430030	451430	407070	410610	429930	237310	235770	244100	356990	342400	372120	--	--
487.35	487.35	488.35	C30H48O5	[M-H]-	Madasiatic acid	Terpenoids	Triterpene	26532-66-1	4255300	4465600	5500300	2074600	1699600	1969300	4203900	3251900	4074400	32739000	32530000	34118000	18013000	18937000	19065000	--	--
487.34	425.34	488.35	C30H48O5	[M-H]-	Asiatic acid	Terpenoids	Triterpene	464-92-6	576540	600170	566200	1970500	2036200	2002900	85605	81278	75362	244500	271650	251300	766130	706690	744740	C08617	--
487.35	469.33	488.35	C30H48O5	[M-H]-	Tormentic Acid	Phenolic acids	Phenolic acids	13850-16-3	1832400	1919600	1948500	4807400	4585700	4444500	213700	330770	192210	1357400	1351000	1330000	2168000	2200800	2138600	--	--
489.36	407.33	488.35	C30H48O5	[M+H]+	Arjunic Acid	Terpenoids	Triterpene	31298-06-3	350440	360170	362130	781780	896250	807010	50420	59560	58626	203430	232560	202620	367910	383430	364470	--	--
491.12	315.1	490.111	C23H22O12	[M+H]+	5,7-Dihydroxy-6,8-dimethoxyflavone-7-O-glucoside	Flavonoids	Flavonoid	-	3437200	3519000	3321500	9	9	9	9	9	9	9	9	9	1021000	1033300	980640	--	--
491.12	287.05	490.111	C23H22O12	[M+H]+	Kaempferol-3-O-(2''-acetyl)glucoside	Flavonoids	Flavonols	-	306480	291690	281560	1046900	1093600	1069100	30440	37537	49584	338630	327970	367900	423920	348690	292820	--	--
549.22	489.2	490.177	C22H34O12	[M+CH3COOH-H]-	3-Hydroxy-4-isopropylbenzylalcohol-3-O-sophoroside	Phenolic acids	Phenolic acids	-	13957	12225	12687	59013	62921	61339	10568	7523.2	6115.7	300200	280580	309120	112670	119620	121670	--	--
491.12	287.06	491.118	C23H23O12+	[M]+	Cyanidin-3-O-(6''-O-acetyl)glucoside	Flavonoids	Anthocyanins	-	163170	123650	128670	17662	23561	18876	9	9	9	86289	99742	81317	74985	81248	88617	--	--
491.1	292.5	492.106	C26H20O10	[M-H]-	Salvianolic acid C	Phenolic acids	Phenolic acids	115841-09-3	56091	58521	109720	19003	33887	30220	28267	29440	47018	119960	120670	131160	75406	79513	62190	--	--
493.13	331.08	492.127	C23H24O12	[M+H]+	5,7,4'-Trihydroxy-6,8-dimethoxyisoflavone-7-O-galactosides	Flavonoids	Isoflavones	-	4063800	4265800	4381400	289400	294420	306120	300110	299990	326980	440820	463020	472240	1455800	1466400	1580300	--	--
493.13	331.08	492.127	C23H24O12	[M+H]+	Tricin-7-O-Glucoside	Flavonoids	Flavonoid	32769-01-0	3870700	4026200	4102200	304810	285240	299790	303540	276460	308880	454190	454400	464830	1424700	1535600	1412400	--	--
493.13	331.08	493.134	C23H25O12+	[M]+	Malvidin-3-O-glucoside (Oenin)	Flavonoids	Anthocyanins	18470-06-9	36684	39344	41754	9662.1	7642.7	15138	9	9	9	28989	23373	22480	20283	20155	17176	C12140	ko00942
493.13	331.08	493.134	C23H25O12+	[M]+	Malvidin-3-O-galactoside (Primulin)	Flavonoids	Anthocyanins	30113-37-2	49379	52559	40352	24830	16471	16333	9	9	9	40433	36389	33478	22888	24440	24700	--	--
495.11	333.07	494.105	C22H22O13	[M+H]+	Laricitrin-3-O-glucoside	Flavonoids	Flavonoid	39986-90-8	707350	713520	718900	9	9	9	9	9	9	54197	73138	59553	181050	203990	173780	--	--
493.11	313.07	494.121	C26H22O10	[M-H]-	Salvianolic acid N	Phenolic acids	Phenolic acids	-	9	9	9	2195300	2577200	2292300	9	9	9	4228600	2555300	6204600	3046200	2574200	4440200	--	--
493.11	294.8	494.121	C26H22O10	[M-H]-	Salvianolic acid A	Phenolic acids	Phenolic acids	96574-01-5	9	9	9	9	9	9	25741000	25944000	23012000	9	9	9	9807500	10847000	8980400	C10492	--
501.1	337.05	502.111	C24H22O12	[M-H]-	Sinapoyl-p-coumaroyltartaric acid	Phenolic acids	Phenolic acids	-	609440	560050	582600	21777	25452	18825	142450	131800	135350	41800	48569	38025	151320	165170	165090	--	--
501.1	307.05	502.111	C24H22O12	[M-H]-	Feruloylferuloyltartaric acid	Phenolic acids	Phenolic acids	-	63855	59227	66557	14425	12400	14177	99085	91410	90947	9251.1	7127.8	8171.6	34426	32600	32360	--	--
503.12	341.1	504.127	C24H24O12	[M-H]-	Chrysoeriol-7-O-(6''-acetyl)glucoside	Flavonoids	Flavonoid	-	133140	109790	91709	19571	25051	23154	27342	34006	29254	38215	49730	33535	69602	47886	50286	--	--
505.35	469.33	504.346	C30H48O6	[M+H]+	Isothankunic acid	Terpenoids	Triterpene	22882-19-5	30343	31252	29352	19142	17687	14482	9	9	9	515180	510800	447810	148880	131050	172370	--	--
505.35	469.33	504.346	C30H48O6	[M+H]+	Madecassic acid	Terpenoids	Triterpene	18449-41-7	65090	86746	91292	95450	86268	109640	9	9	9	20043	48855	58400	54809	51557	61184	--	--
505.1	300.03	506.107	C23H22O13	[M-H]-	Quercetin-3-O-(6''-acetyl)galactoside	Flavonoids	Flavonols	-	5013900	4182600	5062400	699110	1185800	806160	1180700	1037300	1280300	1134200	789640	1363500	2446700	2535300	2088700	--	--
507.15	345.09	506.142	C24H26O12	[M+H]+	Eupatilin-7-O-glucoside	Flavonoids	Flavonoid	-	1443700	1504800	1507900	220330	220380	227310	157300	136930	115220	901890	787940	862440	675390	662850	646860	--	--
507.15	303.05	507.15	C24H27O12+	[M]+	Delphinidin-3-O-(6''-O-acetyl)glucoside	Flavonoids	Anthocyanins	-	63802	75840	53182	9	9	9	9	9	9	9	9	9	16607	11917	14465	--	--
509.13	347.07	508.121	C23H24O13	[M+H]+	Limocitrin-3-O-galactoside	Flavonoids	Flavonoid	-	9	9	9	9	9	9	9	9	9	422490	343610	457000	111230	106980	107890	--	--
507.17	179.05	508.179	C21H32O14	[M-H]-	6'-O-Glucosylaucubin	Others	Others	-	28995	31814	24333	239350	230770	260320	71522	84018	74987	9935.2	10195	10670	84844	95805	91754	--	--
531.15	177.05	512.132	C26H24O11	[M+H]+	Caffeoylferuloylshikimic acid	Phenolic acids	Phenolic acids	-	7499.4	9869.8	6023.7	21189	7591.8	13801	36948	33945	39716	24575	39583	35678	20944	22656	17851	--	--
515.12	191	516.127	C25H24O12	[M-H]-	1,3-O-Dicaffeoylquinic Acid (Cynarin)	Phenolic acids	Phenolic acids	30964-13-7	9	9	9	30567	20628	38860	26587	19505	29002	45715	35304	33790	33496	28583	25968	C10445	--
515.12	353.09	516.127	C25H24O12	[M-H]-	Isochlorogenic acid B	Phenolic acids	Phenolic acids	14534-61-3	242280	381310	523100	9	9	9	57393	40899	53575	9	9	9	101550	99587	105630	C10468	--
515.12	353.09	516.127	C25H24O12	[M-H]-	Isochlorogenic acid C	Phenolic acids	Phenolic acids	57378-72-0	346630	356770	437640	9	9	9	74942	48469	30150	9	9	9	80668	74039	94842	--	--
515.12	353.09	516.127	C25H24O12	[M-H]-	Isochlorogenic acid A	Phenolic acids	Phenolic acids	2450-53-5	20676	16947	16935	29397	27322	33592	152710	191080	197870	78104	65386	60765	62527	78928	85317	--	--
515.16	341.11	516.169	C19H32O16	[M-H]-	Di-O-Glucosylquinic acid	Phenolic acids	Phenolic acids	-	9	9	9	312590	235850	294630	305790	378910	214290	199050	119460	259510	221530	261910	215970	--	--
519.11	433.11	518.106	C24H22O13	[M+H]+	Apigenin-7-O-(6''-malonyl)glucoside	Flavonoids	Flavonoid	86546-87-4	226930	230640	248640	153660	129030	139520	51111	47991	41800	49740	58645	52143	102000	125410	126180	C10020	--
519.11	271.05	518.106	C24H22O13	[M+H]+	6''-O-Malonylgenistin	Flavonoids	Isoflavones	51011-05-3	4820500	4478500	4763400	3344400	2819800	2498900	1037400	1054500	983770	974020	1081600	1006800	2439200	2712900	2920800	C16192	ko00943
519.19	357.13	518.179	C26H30O11	[M+H]+	Phellodendroside	Flavonoids	Dihydroflavonol	40451-69-2	1114200	1047100	1120700	1429600	1384400	1422700	2225900	1926200	2148500	1190400	1163800	1190800	1818900	1776700	1615100	--	--
521.13	359.08	522.137	C24H26O13	[M-H]-	Rosmarinic acid-3'-O-glucoside	Phenolic acids	Phenolic acids	910028-78-3	9	9	9	1028500	1085100	1143700	1573400	1493500	1321200	9	9	9	764950	854790	865360	--	--
521.2	359.15	522.211	C26H34O11	[M-H]-	Lariciresinol-4'-O-glucoside	Lignans and Coumarins	Lignans	143663-00-7	552760	619930	562510	1351500	1234200	1432800	743640	806360	838750	1015600	996070	1026200	996010	948170	965130	--	--
523.12	329.2	524.132	C27H24O11	[M-H]-	Tricin-4'-O-eudesmic acid	Flavonoids	Flavonoid	-	21016	18845	20814	47895	51076	47589	52865	50422	51401	78905	78678	73597	46126	44233	49397	--	--
531.12	337.06	532.122	C25H24O13	[M-H]-	Feruloylsinapoyltartaric acid	Phenolic acids	Phenolic acids	-	403610	384910	398640	24281	21825	21823	52569	65351	55044	106990	99976	107560	152480	159290	145260	--	--
535.11	287.05	534.101	C24H22O14	[M+H]+	Kaempferol-3-O-(6''-malonyl)galactoside	Flavonoids	Flavonols	-	1868300	2644000	2368600	25937000	25528000	29442000	7910000	10699000	7235800	27327000	26493000	31369000	13392000	15724000	16691000	--	--
535.11	449.1	534.101	C24H22O14	[M+H]+	Luteolin-7-O-(6''-malonyl)glucoside	Flavonoids	Flavonoid	-	89292	107790	143020	2033400	1870700	1801000	417090	543170	384530	1763300	2123500	1927700	1095000	949390	1267300	C10103	--
533.1	489.11	534.101	C24H22O14	[M-H]-	Kaempferol-3-O-(6''-malonyl)-glucoside*	Flavonoids	Flavonols	-	791230	1185800	718680	5922600	6083400	5172700	3484700	3939500	2706200	16572000	19066000	16783000	7504100	6181900	6628600	--	--
533.1	489.11	534.101	C24H22O14	[M-H]-	Kaempferol-3-O-(6''-malonyl)-galactoside*	Flavonoids	Flavonols	-	989660	844430	992660	8000700	7089700	6873900	4434500	3642000	3438200	16973000	19641000	15686000	8161500	6476600	6969700	--	--
535.11	287.05	534.101	C24H22O14	[M+H]+	Kaempferol-3-O-(6''-malonyl)glucoside	Flavonoids	Flavonols	-	4652600	5123800	5501500	999080	1347200	1719500	124090	86153	65504	9	9	9	1299700	1582500	991790	--	--
535.11	287.06	535.108	C24H23O14+	[M]+	Cyanidin-3-O-(6''-O-malonyl)glucoside	Flavonoids	Anthocyanins	171828-62-9	9113500	8237500	8355500	3536700	3118900	3336600	690260	695630	685280	1835500	2037800	1861000	3814900	4079100	3960000	C12643	ko00942
535.18	373.13	536.189	C26H32O12	[M-H]-	1-Hydroxypinoresinol-1-O-Glucoside	Lignans and Coumarins	Lignans	81495-71-8	118200	113570	108530	1621000	1713700	1566800	644000	675740	629390	52397	30659	22132	541050	592120	652470	--	--
537.1	339.05	538.111	C27H22O12	[M-H]-	Salvianolic acid I	Phenolic acids	Phenolic acids	150072-80-3	3868800	4007400	3049600	9	9	9	2379900	1558600	2397100	9	9	9	1071100	1475100	971120	--	--
549.12	301.4	548.117	C25H24O14	[M+H]+	Chrysoeriol-7-O-(6''-malonyl)glucoside	Flavonoids	Flavonoid	-	2088900	2389600	2148300	9	9	9	2614600	3046900	2955900	9	9	9	1624900	1628800	1880800	--	--
549.12	463.12	548.117	C25H24O14	[M+H]+	Diosmetin-7-O-(6''-malonyl)glucoside	Flavonoids	Flavonoid	-	27150	28870	23822	29412	28640	22150	61916	56931	67401	50396	52670	54518	36919	50068	38472	--	--
547.17	223.1	548.174	C23H32O15	[M-H]-	Furanofructosyl-α-D-(6-mustard acyl)glucoside	Phenolic acids	Phenolic acids	-	34740	35661	36970	7325.8	10237	7105.2	50991	61523	42808	106390	124840	104890	39768	61339	59278	--	--
551.1	303.05	550.096	C24H22O15	[M+H]+	Quercetin-7-O-(6''-malonyl)glucoside	Flavonoids	Flavonols	-	7323900	7171600	8488100	2810500	2405900	2877700	2957500	2563800	3201400	2891100	1924800	3797900	4138800	4262800	4412300	--	--
549.09	505.11	550.096	C24H22O15	[M-H]-	Quercetin-3-O-(6''-malonyl)galactoside	Flavonoids	Flavonols	-	9709900	9382300	9968300	1793900	2225700	1959600	2826000	2703900	2760800	2299000	2260200	2723100	4501500	4417300	4703600	--	--
549.2	387.15	550.204	C27H34O12	[M-H]-	5'-Methoxymatairesinoside	Lignans and Coumarins	Lignans	1691201-82-7	4948300	4678800	4342000	1025400	801010	890100	10448000	11836000	9206900	11864000	14588000	12113000	4230300	4349700	4440500	--	--
549.2	387.15	550.205	C27H34O12	[M-H]-	Eucommin A	Lignans and Coumarins	Lignans	99633-12-2	651840	623460	700120	527140	648160	571070	1683900	1617600	1569100	278250	373030	329720	881930	1036200	885640	C10560	--
550.97	518.95	552.126	C28H24O12	[M-H]-	Methyl salvianolate I	Phenolic acids	Phenolic acids	-	349160	273880	310760	2835300	2642000	2811000	2330400	2056900	1965800	820140	789290	780480	1600800	1742400	1595600	--	--
555.11	537.1	556.122	C27H24O13	[M-H]-	Salvianolic acid K	Phenolic acids	Phenolic acids	203733-40-8	17702000	19898000	18442000	3755200	3592600	3859300	2767500	2772100	2788200	1066800	1135100	1078400	5016700	5443500	5511300	--	--
561.2	357.13	562.205	C28H34O12	[M-H]-	Pinoresinol-4-O-(6''-acetyl)glucoside	Lignans and Coumarins	Lignans	-	557180	604040	577290	1523400	1519700	1283600	1064500	1077300	914350	579510	586420	580200	688890	688590	688540	--	--
565.12	317.08	564.088	C25H24O15	[M+H]+	Isorhamnetin-3-O-(6''-malonylglucoside)	Flavonoids	Flavonoid	-	112930	96297	108640	366500	375540	418100	612660	653510	640110	9266100	9165600	8874200	2062900	2188200	2588800	--	--
565.12	317.07	564.112	C25H24O15	[M+H]+	Tamarixetin-3-O-(6''-malonyl)glucoside	Flavonoids	Flavonoid	-	112890	98490	97139	386600	386090	330790	722590	561010	510140	9245700	7232000	9785300	2278900	2233700	2511800	--	--
565.16	529.13	564.123	C26H28O14	[M+H]+	Schaftoside	Flavonoids	Flavonoid carbonoside	51938-32-0	25367	39856	32682	9	9	9	9	9	9	9	9	9	8340.4	9060.4	7044.2	C10181	--
565.16	427.1	564.148	C26H28O14	[M+H]+	Apigenin-6-C-(2''-glucosyl)arabinoside	Flavonoids	Flavonoid carbonoside	-	3154700	3439900	3389100	9	9	9	26025	37947	20288	51677	43398	104660	1182700	1051000	1109500	--	--
567.13	303.05	566.127	C25H26O15	[M+H]+	Quercetin-3-O-xylosyl(1→2)arabinoside	Flavonoids	Flavonols	-	9	9	9	129800	122080	121750	134850	118720	162600	9	9	9	57725	60972	58143	--	--
579.15	271.06	578.142	C30H26O12	[M+H]+	Apigenin-7-O-(6''-p-Coumaryl)glucoside	Flavonoids	Flavonoid	-	9358500	10727000	11524000	10559000	9232100	8891900	30089000	24586000	31202000	476950	382310	451560	11766000	12867000	13706000	--	--
579.17	271.06	578.164	C27H30O14	[M+H]+	5,7,4'-Trihydroxyisoflavone-7-O-galactoside-rhamnose	Flavonoids	Isoflavones	-	10374000	9873900	10249000	9870000	8588700	9005800	30679000	30124000	29380000	425200	384490	400500	12480000	12124000	13076000	--	--
579.17	271.01	578.164	C27H30O14	[M+H]+	Apigenin-7-O-rutinoside (Isorhoifolin)	Flavonoids	Flavonoid	552-57-8	10445000	9569000	9959400	9988200	9271500	9151100	28282000	28099000	26848000	401440	404040	414440	12164000	12033000	12753000	--	--
581.15	287.06	580.142	C26H28O15	[M+H]+	Kaempferol-3-O-sambubioside	Flavonoids	Flavonoid	27661-51-4	174320	136730	79286	55419000	58593000	61085000	762880	710790	763340	9	9	9	27919000	31934000	30048000	--	--
579.17	271	580.179	C27H32O14	[M-H]-	Naringenin-7-O-Rutinoside(Narirutin)	Flavonoids	Dihydroflavone	14259-46-2	398230	393800	445580	57354	51938	52983	550190	541590	493130	1992300	2173400	2102800	744530	864160	822120	C09793	--
579.17	271.06	580.179	C27H32O14	[M-H]-	Naringenin-7-O-Neohesperidoside(Naringin)	Flavonoids	Dihydroflavone	10236-47-2	321900	278490	350200	37099	47512	42624	497950	535460	504960	1322300	1698800	1619500	629190	550020	630750	C09789	ko00941
579.21	417.16	580.216	C28H36O13	[M-H]-	Syringaresinol-4'-O-glucoside	Lignans and Coumarins	Lignans	7374-79-0	103560	123470	123210	229540	221460	268950	89681	81202	79854	9	9	9	93457	111970	127660	C10890	--
579.21	417.16	580.216	C28H36O13	[M-H]-	Syringaresinol-Hex	Lignans and Coumarins	Lignans	-	1314500	1315700	1300200	270820	304750	279280	1774200	1596900	1355600	1019200	1023100	1140700	979540	1110500	1069000	--	--
583.11	313.06	584.117	C28H24O14	[M-H]-	Emodin-8-O-(6''-O-galloyl)glucoside	Quinones	Anthraquinone	-	52893	37114	40661	1491700	1557800	1200300	11491	8060.8	8918.9	9	9	9	246090	220330	209770	--	--
593.13	285	594.137	C30H26O13	[M-H]-	Kaempferol-3-O-(6''-p-coumaroyl)glucoside (Tiliroside)	Flavonoids	Flavonols	20316-62-5	154010	272120	349320	692490	648920	658390	120650	101400	226770	1346400	1176500	1339400	402140	437870	486130	C17140	--
593.13	285.6	594.137	C30H26O13	[M-H]-	Gallocatechin-catechin	Flavonoids	Flavanols	-	45266	40418	40929	35940	34589	34096	335940	441700	379830	98168	81152	86196	101370	110180	125520	--	--
595.14	287.05	594.137	C30H26O13	[M+H]+	Kaempferol-3-O-(6''-p-Coumaroyl)glucoside	Flavonoids	Flavonoid	68170-52-5	78530	88901	89422	74051	50464	43792	9	9	9	36912	26285	32684	45120	72041	57626	--	--
593.13	285.04	594.137	C30H26O13	[M-H]-	Luteolin-7-O-(6''-caffeoyl)rhamnoside	Flavonoids	Flavonoid	-	163850	153420	183210	131540	110050	139940	9	9	9	211740	198090	211320	100760	93354	120210	--	--
595.14	287.06	594.137	C30H26O13	[M+H]+	Castanoside A [Kaempferol-3-O-(6''-p-coumaroyl)mannoside]	Flavonoids	Flavonoid	-	98220	110420	125280	68885	46241	51786	9	9	9	24551	28692	30334	70947	47093	68331	--	--
595.14	287.06	594.137	C30H26O13	[M+H]+	Kaempferol-3-O-(6''-p-Coumaroyl)galactoside	Flavonoids	Flavonoid	-	900960	1058700	1058500	1413800	1347000	1491400	301130	262010	313260	2611400	2157000	2477700	1147000	1145400	1176800	--	--
595.14	147	594.137	C30H26O13	[M+H]+	Biondnoid I	Flavonoids	Flavonols	142750-32-1	128440	120610	136660	221550	185000	191490	40182	35817	45755	351900	298980	376030	151570	177460	187810	--	--
595.17	287.05	594.158	C27H30O15	[M+H]+	Kaempferol-3-O-neohesperidoside	Flavonoids	Flavonols	32602-81-6	11074000	10576000	10155000	6420300	5782800	5878000	41383000	40172000	47827000	23307000	21271000	22701000	29923000	30743000	27047000	--	--
593.15	285.04	594.158	C27H30O15	[M-H]-	Kaempferol-3-O-rutinoside(Nicotiflorin)	Flavonoids	Flavonoid	17650-84-9	5987800	4978700	5649700	839620	847030	826540	25539000	25686000	22787000	2809300	2312200	2775100	6678300	8910600	8884700	C21833	ko00944,ko01110
595.17	449.1	594.158	C27H30O15	[M+H]+	Luteolin-7-O-neohesperidoside (Lonicerin)	Flavonoids	Flavonoid	25694-72-8	2725900	2203300	2586900	6772100	6235800	7428800	41293000	37125000	36396000	22625000	22233000	22839000	21212000	23604000	21538000	C12630	ko00944
593.15	311	594.158	C27H30O15	[M-H]-	Isovitexin-7-O-glucoside(Saponarin)	Flavonoids	Flavonoid carbonoside	20310-89-8	200720	181230	184250	227880	192810	156810	255050	220670	238990	397550	424080	408220	237830	286140	289920	C08064	--
595.17	449.1	594.158	C27H30O15	[M+H]+	Luteolin-7-O-rutinoside	Flavonoids	Flavonoid	3563-98-2	2689800	2646200	2969500	6856100	6140600	6800800	38549000	36090000	38936000	22506000	22459000	21234000	20526000	22027000	19967000	--	--
595.17	577.16	594.158	C27H30O15	[M+H]+	Vitexin-2''-O-glucoside	Flavonoids	Flavonoid carbonoside	61360-94-9	4594400	4142300	4344200	8914900	10525000	10789000	6895000	7676400	7271100	15095000	17594000	16652000	11253000	11290000	11406000	C04024	ko00944
595.17	457.2	594.158	C27H30O15	[M+H]+	Apigenin-6,8-di-C-glucoside	Flavonoids	Flavonoid	23666-13-9	7399500	6996100	7489400	18109000	17454000	16566000	13318000	12384000	12244000	26248000	27498000	29971000	16987000	18308000	17563000	C10195	--
595.2	207.06	594.195	C28H34O14	[M+H]+	6'-O-Sinapoylgeniposide	Terpenoids	Monoterpenoids	1012306-66-9	756160	812170	696630	483420	449510	475320	630950	600230	662980	1311400	1569800	1460600	791730	963850	849800	--	--
593.19	285	594.195	C28H34O14	[M-H]-	Poncirin (Isosakuranetin-7-O-neohesperidoside)	Flavonoids	Dihydroflavone	14941-08-3	153800	142840	142720	590410	592260	670190	9	9	9	1155300	1260400	1156100	372060	366260	492740	C09830	--
595.14	287.06	595.145	C30H27O13+	[M]+	Cyanidin-3-O-(6''-O-p-Coumaroyl)glucoside	Flavonoids	Anthocyanins	-	12002000	11450000	10642000	7416400	6567700	7427100	48514000	51020000	57268000	24032000	22849000	23649000	28585000	29516000	28012000	C12095	ko00942
595.17	271.06	595.166	C27H31O15+	[M]+	Pelargonidin-3,5-O-diglucoside	Flavonoids	Anthocyanins	17334-58-6	17458	20120	15446	9	9	9	9	9	9	9	9	9	8541.4	5462.3	6507.1	C08725	ko00942
597.14	303.04	596.138	C26H28O16	[M+H]+	Quercetin-3-O-apiosyl(1→2)galactoside	Flavonoids	Flavonols	-	153600	158440	153050	6297700	6688200	5671200	233850	212890	235290	56631	59772	68887	1934900	2033500	2070900	--	--
597.15	303.05	596.138	C26H28O16	[M+H]+	Quercetin-3-O-sambubioside	Flavonoids	Flavonols	83048-35-5	163490	165600	170850	7089200	6289400	6747900	278840	249860	244060	68290	63416	38912	1938000	2059500	1872400	--	--
597.14	303.05	596.138	C26H28O16	[M+H]+	Quercetin-3-O-xylosyl(1→2)glucoside	Flavonoids	Flavonols	-	124940	140680	121800	5995100	7218700	5968300	199570	192950	196150	63243	78856	31144	1691300	2143500	1801200	C12637	ko00944
595.17	271.06	596.174	C27H32O15	[M-H]-	Naringenin-di-hexoside	Flavonoids	Dihydroflavone	-	187270	227900	227830	9	9	9	697370	753750	690000	9	9	9	182200	211060	211460	--	--
595.17	287	596.174	C27H32O15	[M-H]-	Eriodictyol-7-O-Rutinoside (Eriocitrin)	Flavonoids	Dihydroflavone	13463-28-0	397970	375280	431090	31120	31055	32475	5234400	4487000	5031100	24131000	21787000	24077000	7028400	7674400	7583800	C09732	--
601.12	287.06	600.112	C28H24O15	[M+H]+	Kaempferol-3-O-(2''-galloyl)glucoside	Flavonoids	Flavonoid	76343-90-3	9	9	9	210440	234440	209320	9	9	9	9	9	9	59711	61189	44883	--	--
609.18	301	608.174	C28H32O15	[M+H]+	Diosmetin-7-O-rutinoside (Diosmin)	Flavonoids	Flavonoid	520-27-4	1454700	1402800	1658200	9576.1	9327.4	5644.8	7955300	6314200	6469900	4907400	4982200	4182200	3490200	3266700	2450900	C10039	--
609.18	463.12	608.174	C28H32O15	[M+H]+	Diosmetin-7-O-rutinoside*	Flavonoids	Flavonoid	-	333680	340180	401680	9	9	9	4778900	4045100	4373900	2107600	2584700	2176600	1834400	1793900	1620200	--	--
609.18	463.12	608.174	C28H32O15	[M+H]+	Diosmetin-7-O-Neohesperidoside (Neodiosmin)	Flavonoids	Flavonoid	38665-01-9	346460	393250	383300	5999.2	3137.4	1601.7	4324200	4235600	4011000	2164400	1985200	2127900	1481700	1660200	1587200	--	--
609.16	301.07	609.16	C31H29O13+	[M]+	Peonidin-3-O-(6''-O-p-Coumaroyl)glucoside	Flavonoids	Anthocyanins	-	1014200	984110	1289300	9	9	9	5010500	3728300	4927300	2400100	2604000	2159400	1792600	2295600	1636600	--	--
611.14	287.05	610.132	C30H26O14	[M+H]+	Gallocatechin-Gallocatechin	Flavonoids	Flavanols	-	7212400	7011400	7058000	1180200	985650	1075900	1257200	1632600	1435400	4453900	4619300	4897500	3691000	3464700	3150200	--	--
611.16	287.05	610.153	C27H30O16	[M+H]+	Kaempferol-3,7-di-O-glucoside	Flavonoids	Flavonoid	-	7132400	7099400	7118800	1014300	1023200	958850	1403900	1626900	1528500	4688500	5417500	4814400	3899800	4158600	3260900	--	--
611.16	303.05	610.153	C27H30O16	[M+H]+	Quercetin-3-O-(4''-O-glucosyl)rhamnoside	Flavonoids	Flavonols	59262-54-3	3501300	3780200	3544400	9	9	9	2388300	1949000	2775200	9	9	9	1253200	1337600	1317600	C17563	--
611.16	287.05	610.153	C27H30O16	[M+H]+	Luteolin-7-O-gentiobioside	Flavonoids	Flavonoid	-	1465200	1436200	1481000	2096600	1914800	2526500	549690	442260	450050	1335700	1937300	1656700	1280600	1017600	1118600	--	--
611.16	287.06	610.153	C27H30O16	[M+H]+	Kaempferol-3-O-galactoside-4'-O-glucoside	Flavonoids	Flavonoid	-	9	9	9	3720100	3499500	4388300	141160	102220	68179	417620	605800	515830	686350	621060	761830	--	--
611.16	287.06	610.153	C27H30O16	[M+H]+	Luteolin-7,3'-di-O-glucoside	Flavonoids	Flavonoid	52187-80-1	9	9	9	4931100	3910200	4446800	137680	129430	118240	533670	427460	485210	698310	591680	638020	--	--
609.15	300	610.153	C27H30O16	[M-H]-	Quercetin-3-O-robinobioside	Flavonoids	Flavonols	52525-35-6	1252600	1136900	1295000	9	9	9	1050100	940120	1120000	1853.3	3661.2	578.63	400530	364240	380030	--	--
611.16	593.2	610.153	C27H30O16	[M+H]+	Luteolin-6,8-di-C-glucoside	Flavonoids	Flavonoid carbonoside	29428-58-8	801920	825240	830860	8774800	9403400	8242500	2910700	2726800	2889500	5575300	5226900	5267500	4487700	4522400	4825200	C10102	--
609.15	285.04	610.154	C27H30O16	[M-H]-	Kaempferol-3-O-sophoroside	Flavonoids	Flavonoid	19895-95-5	9	9	9	9	9	9	9	9	9	685320	860340	665170	220390	287050	294620	C12634	ko00944
611.16	593.15	610.154	C27H30O16	[M+H]+	Kaempferol-6,8-di-C-glucoside	Flavonoids	Flavonoid	-	370080	388630	359440	4181800	3831500	4304600	1272200	1177400	1145000	2521100	2680000	2485300	1916800	1997000	1987500	--	--
611.14	303.05	611.14	C30H27O14+	[M]+	Delphinidin-3-O-(6''-O-p-coumaroyl)glucoside	Flavonoids	Anthocyanins	-	3726400	3254500	3629200	9	9	9	2233900	1779600	2592900	9	9	9	1341800	1367600	1410600	C16370	ko00942
611.14	287.06	611.14	C30H27O14+	[M]+	Cyanidin-3-O-(6''-O-caffeoyl)glucoside	Flavonoids	Anthocyanins	-	1413700	1463000	1907200	1837100	1459300	2130700	499030	423550	409790	1315000	1251000	1391800	1151900	1165600	1221500	--	--
611.16	287.06	611.161	C27H31O16+	[M]+	Cyanidin-3,5-O-diglucoside (Cyanin)	Flavonoids	Anthocyanins	2611-67-8	2837400	2658500	2949500	907030	867560	967000	278610	320980	326690	945860	947070	841230	1333800	1250600	1425900	C08639	ko00942
621.11	287.06	621.109	C27H25O17+	[M]+	Cyanidin-3-O-(3'',6''-O-dimalonyl)glucoside	Flavonoids	Anthocyanins	171828-60-7	514190	462240	515070	574090	778890	753040	49832	46959	45377	432110	476320	466060	432960	399940	412990	C16289	ko00942
623.12	271.06	622.117	C27H26O17	[M+H]+	Apigenin-7-O-(2''-glucurosyl)glucuronide	Flavonoids	Flavonoid	74696-01-8	9	9	9	9	9	9	57375000	53336000	55239000	2148600	1985000	2105700	14198000	14836000	13861000	--	--
623.14	271.06	622.132	C31H26O14	[M+H]+	Apigenin-7-O-(2''-feruloyl)glucuronide	Flavonoids	Flavonoid	-	15996	15308	16107	9	9	9	1405200	1289000	1362300	9348.8	8027.6	7742.2	368190	371590	314140	--	--
621.22	417.16	622.226	C30H38O14	[M-H]-	Syringaresinol-4'-O-(6''-acetyl)glucoside	Lignans and Coumarins	Lignans	-	795790	750810	761780	1042500	934570	822290	478210	474510	437280	1557000	1468200	1580300	567690	682480	649400	--	--
623.13	447.1	624.133	C27H28O17	[M-H]-	Kaempferol-3-O-glucuronide-7-O-glucoside	Flavonoids	Flavonols	-	383330	426100	374950	9	9	9	65258	46294	52131	9	9	9	88704	90536	87815	--	--
625.14	505.09	624.133	C27H28O17	[M+H]+	Luteolin-6-C-(2''-glucuronyl)glucoside	Flavonoids	Flavonoid	-	12055	15683	10584	14188	12381	11562	4232.5	7610.1	2157.9	18149	7569.8	16526	9474.2	8442.1	10204	--	--
625.17	301.07	624.168	C28H32O16	[M+H]+	Chrysoeriol-5,7-di-O-glucoside	Flavonoids	Flavonoid	-	1109300	1065100	989270	9	9	9	647580	649200	594300	688990	612940	627800	728920	630560	524140	--	--
625.18	607.2	624.169	C28H32O16	[M+H]+	Chrysoeriol-6,8-di-C-glucoside	Flavonoids	Flavonoid carbonoside	-	34463	25161	19447	44857	35552	33873	17308	14715	9227.9	34973	31458	43994	31521	41552	37068	--	--
625.18	463.13	624.169	C28H32O16	[M+H]+	Hispidulin-8-C-(2''-O-glucosyl)glucoside	Flavonoids	Flavonoid carbonoside	-	237170	241320	286740	9	9	9	1784400	1824200	2280900	865310	925500	661220	806150	951750	950720	--	--
625.21	163.03	624.205	C29H36O15	[M+H]+	Isoacteoside	Phenolic acids	Phenolic acids	61303-13-7	181040	213220	193290	9	9	9	87736	100090	89917	9	9	9	76393	86624	69241	--	--
625.16	287.06	625.155	C31H29O14+	[M]+	Cyanidin-3-O-(6''-O-feruloyl)glucoside	Flavonoids	Anthocyanins	-	29754	28247	28047	2720.9	2129.6	2948.5	259410	221470	250840	361900	374690	357880	149490	166270	133080	--	--
625.16	317.07	625.155	C31H29O14+	[M]+	Petunidin-3-O-(6''-O-p-Coumaroyl)glucoside	Flavonoids	Anthocyanins	-	9	9	9	9	9	9	477280	423850	504690	9	9	9	59172	55301	62839	--	--
625.05	169	626.054	C28H18O17	[M-H]-	Tetragallic Acid(3''-O-galloyl-4''-O-galloyl-4-O-galloyl-galloyl acid)	Phenolic acids	Phenolic acids	-	9	9	9	11628	10166	7867.8	55810	57378	62692	9	9	9	10965	8430.7	12323	--	--
627.16	465.1	626.148	C27H30O17	[M+H]+	Quercetin-3-O-(2''-O-galactosyl)glucoside	Flavonoids	Flavonols	56782-99-1	9	9	9	587700	855120	816830	9	9	9	9	9	9	458630	350720	323960	--	--
627.16	303.1	626.148	C27H30O17	[M+H]+	6-Hydroxykaempferol-3,6-O-Diglucoside	Flavonoids	Flavonols	-	9	9	9	6113400	6909700	7197900	9	9	9	461580	473560	405720	2053000	1915900	1860800	--	--
627.16	303.1	626.148	C27H30O17	[M+H]+	6-Hydroxykaempferol-7,6-O-Diglucoside	Flavonoids	Flavonols	-	70573	72133	70721	554480	473560	534070	314780	262810	328350	429220	419800	441510	343060	341490	353940	--	--
627.16	303.04	626.148	C27H30O17	[M+H]+	Quercetin-3-O-sophoroside (Baimaside)	Flavonoids	Flavonols	18609-17-1	9	9	9	6789800	6284200	6781400	9	9	9	486740	427880	498400	2109300	1967400	1593500	C12667	ko00944
627.13	303.05	627.134	C30H27O15+	[M]+	Delphinidin-3-O-(6''-O-caffeoyl)glucoside	Flavonoids	Anthocyanins	-	11501	10640	8349.1	163120	180180	175710	8466.2	904.06	4573.5	234580	244270	225620	117540	91682	126900	--	--
639.12	287.05	638.112	C27H26O18	[M+H]+	Luteolin-7-O-glucuronide-(2→1)-glucuronide	Flavonoids	Flavonoid	-	255490	197580	200590	9	9	9	56412000	56742000	59392000	12377000	12687000	12495000	24959000	24462000	27396000	--	--
637.11	351.06	638.112	C27H26O18	[M-H]-	Scutellarein-7-O-glucuronosyl-(1->2)-glucuronide	Flavonoids	Flavonoid	150641-65-9	24774	12427	13867	9	9	9	18410000	18371000	19826000	2732800	2857400	2620500	8027300	7981800	5917300	--	--
639.16	477	638.148	C28H30O17	[M+H]+	Chrysoeriol-7-O-(2''-O-glucuronyl)glucoside	Flavonoids	Flavonoid	-	9	9	9	9	9	9	56265	50978	49354	56884	29590	39829	28026	25920	34065	--	--
639.17	301.07	638.164	C32H30O14	[M+H]+	Chrysoeriol-7-O-(6''-feruloyl)glucoside	Flavonoids	Flavonoid	-	45729	67755	84512	4297	6104.2	5046.1	278610	287580	319800	251630	249420	289960	98655	98885	90344	--	--
637.18	475.14	638.184	C29H34O16	[M-H]-	β-Oxoacteoside	Others	Others	-	152930	181230	138340	83589	58859	82609	501630	616950	547780	227560	237040	229020	291310	272710	263660	--	--
639.17	331.08	639.171	C32H31O14+	[M]+	Malvidin-3-O-(6''-O-p-coumaroyl)glucoside	Flavonoids	Anthocyanins	-	34241	29411	25467	9	9	9	9	9	9	9	9	9	11079	12164	14394	--	--
641.13	303.05	640.128	C27H28O18	[M+H]+	Quercetin-3-O-(2''-O-glucosyl)glucuronide	Flavonoids	Flavonols	-	9	9	9	9	9	9	862170	590370	796130	164830	162440	178950	262700	227440	261040	--	--
641.17	479.11	640.163	C28H32O17	[M+H]+	Isorhamnetin-3,7-O-diglucoside	Flavonoids	Flavonols	6758-51-6	9	9	9	9	9	9	274380	256200	292920	107320	85987	91713	112270	117830	117220	--	--
641.17	479.11	640.164	C28H32O17	[M+H]+	5,7,3',4'-tetrahydroxy-6-methoxyflavone-8-C-[glucosyl-(1-2)]-glucoside2	Flavonoids	Flavonoid carbonoside	-	9	9	9	9	9	9	266380	221890	316900	99011	116600	77549	111850	126870	120750	--	--
641.17	317.07	641.171	C28H33O17+	[M]+	Petunidin-3,5-di-O-glucoside	Flavonoids	Anthocyanins	25846-73-5	5767.4	5994.1	4128.7	5175.7	5194	4238.6	13316	11141	10534	11625	12202	14041	9819.5	8754.5	6985.6	--	--
645.13	169	646.138	C26H30O19	[M-H]-	2-O-Di-gallic acyl-Glucoside-Glucoside	Phenolic acids	Phenolic acids	-	13191	15084	12120	27287	19766	21012	26003	25773	25899	9	9	9	19902	14326	19114	--	--
653.13	301.1	652.128	C28H28O18	[M+H]+	Chrysoeriol-7-O-(2''-O-glucuronyl)glucuronide	Flavonoids	Flavonoid	-	9	9	9	9	9	9	36110000	35860000	40768000	980560	1001000	896650	12704000	13930000	13823000	--	--
655.17	207	654.158	C32H30O15	[M+H]+	Luteolin-7-O-(6''-sinapoyl)glucoside	Flavonoids	Flavonoid	-	320700	342390	455380	244980	224530	186320	9	9	9	2212000	2205900	2393100	323910	319490	317170	--	--
667.15	287.06	666.143	C29H30O18	[M+H]+	Luteolin-7-O-(6''-malonyl)glucoside-5-O-arabinoside	Flavonoids	Flavonoid	-	9	9	9	5288200	5739800	5568800	101880	98263	92081	90832	98563	91577	1411900	1330600	1547800	--	--
675.41	397.14	679.419	C38H60O10	[M-H]-	3-O-(2-O-Acetyl-glucosyl)oleanolic acid	Terpenoids	Triterpene	-	3144800	3437000	2970400	1454200	1629300	1373200	4720200	4718500	4364500	2438900	3201600	2276200	3749500	3779100	3198300	--	--
681.24	519.19	682.247	C32H42O16	[M-H]-	Pinoresinol-4,4'-O-di-O-glucoside	Lignans and Coumarins	Lignans	63902-38-5	927780	645610	700140	5778100	6244100	6043500	2578300	2316000	2336100	283340	436170	421570	2585400	2425500	2150400	--	--
695.2	353.09	696.19	C31H36O18	[M-H]-	Syringoylcaffeoylquinic acid-D-glucose	Phenolic acids	Phenolic acids	-	65019	100990	86908	50384	54016	57950	522010	478020	469820	1042000	1078000	949740	424610	423740	391980	--	--
697.16	287.06	697.161	C30H33O19+	[M]+	Cyanidin-3-O-(6''-O-malonyl)glucoside-5-O-glucoside	Flavonoids	Anthocyanins	-	5325000	4925000	5670200	2622100	2535500	2822100	536740	564450	496920	2060400	1942800	1855900	2343500	2184600	2410900	--	--
713.15	303.06	712.149	C30H32O20	[M+H]+	Quercetin-7-O-(2''-malonyl)glucosyl-5-O-glucoside	Flavonoids	Flavonols	-	9	9	9	9	9	9	5446.2	11948	12090	153380	156560	131600	35576	63934	50763	--	--
717.15	519	718.153	C36H30O16	[M-H]-	Lithospermic acid B	Phenolic acids	Phenolic acids	121521-90-2	10657000	12111000	11521000	291540	299590	226320	8922800	10657000	8202800	9885100	8734000	11682000	2088900	1709400	1529600	--	--
717.15	519.1	718.153	C36H30O16	[M-H]-	Salvianolic acid B	Phenolic acids	Phenolic acids	115939-25-8	3689700	3830300	3584500	9	9	9	9	9	9	46575000	53968000	50358000	18808000	18910000	17673000	--	--
719.16	295.06	718.153	C36H30O16	[M+H]+	Salvianolic acid E	Phenolic acids	Phenolic acids	142998-46-7	51055	30755	36568	9	9	9	9	9	9	104230	108020	126490	84464	75566	69845	--	--
717.15	519.1	718.153	C36H30O16	[M-H]-	Salvianolic acid L	Phenolic acids	Phenolic acids	-	11827000	11751000	11091000	138450	246910	195650	9736300	9067400	8463300	10382000	12710000	7309200	2686800	2399000	1491300	--	--
717.15	519.1	718.153	C36H30O16	[M-H]-	Isosalvianolic acid B	Phenolic acids	Phenolic acids	930573-88-9	11887000	10053000	12889000	208200	303780	264550	9435500	9429600	8554600	9314700	10065000	11402000	1691600	2260900	1579600	--	--
729.17	359.08	720.169	C36H32O16	[M-H]-	Sagerinic acid	Phenolic acids	Phenolic acids	-	2380500	2488100	2305000	5265700	5747300	5392100	1474700	1912800	1646500	41689000	41267000	40568000	15024000	16431000	13993000	--	--
727.19	287.05	727.187	C35H35O17+	[M]+	Cyanidin-3-O-(6''-O-p-coumaroyl-2''-O-xylosyl)glucoside	Flavonoids	Anthocyanins	-	9	9	9	36833	25166	29107	81672	100840	103800	16804	11990	12465	42176	44348	49702	--	--
730.97	532.97	732.17	C37H32O16	[M-H]-	4-Methoxyl-salvianolic acid B	Phenolic acids	Phenolic acids	-	92174	76373	84156	63871	66634	74332	9	9	9	75601	78667	61955	74459	54162	66600	--	--
743.2	287.06	742.196	C32H38O20	[M+H]+	Luteolin-7-O-Sophoroside-5-O-arabinoside	Flavonoids	Flavonoid	-	9	9	9	9	9	9	40814	41758	13888	1900400	1656100	2178500	326700	370190	441270	--	--
787.2	287.05	786.201	C37H38O19	[M+H]+	Capsicuoside A	Flavonoids	Flavonoid	-	9	9	9	675820	627020	548160	9	9	9	915060	976170	1222600	366910	357260	414910	--	--
799.19	461.1	800.201	C34H40O22	[M-H]-	Chrysoeriol-7-O-Sophoroside-5-O-glucuronide	Flavonoids	Flavonoid	-	9	9	9	9	9	9	65737	63880	68631	30277	37796	49103	33271	29101	33891	--	--
801.22	639.17	801.224	C38H41O19+	[M]+	Malvidin-3-O-(6''-O-p-coumaroyl)glucoside-5-O-glucoside	Flavonoids	Anthocyanins	-	55351	66075	58154	82082	67268	72238	273130	289970	288930	9	9	9	262490	235550	227880	--	--
815.17	287.05	814.159	C37H34O21	[M+H]+	Luteolin-7-O-glucuronide-(2→1)-(2''-Feruloyl)glucuronide	Flavonoids	Flavonoid	-	9	9	9	9	9	9	225000	195540	196500	9	9	9	41006	49577	39866	--	--
891.23	729.17	890.227	C44H42O20	[M+H]+	Ginkgetin-5,4'''-di-O-glucoside	Flavonoids	Biflavones	-	9	9	9	5936.7	7722.5	6704.8	29905	29570	34064	153790	140070	167750	44959	43977	43362	--	--
