# Supplementary material for: Comprehensive Analysis of Secondary Metabolites of Four Medicinal Thyme Species Used in Folk Medicine and Their Antioxidant Activities In Vitro
Source: Molecules. 2023 Mar 12;28(6):2582. doi: 10.3390/molecules28062582 (PMC10052123; doi:10.3390/molecules28062582)
Supplement: Supplementary file 1 [file molecules-28-02582-s001.zip › Table S2.xlsx]

## Sheet: Sheet1
Table S2. TOP 20 upregulated DAMs from the pairwise comparisons between TV_VS_TS, TQ_VS_TS, and TM_VS_TS.
TV _VS_ TS	VIP	Log2FC
Luteolin-7-O-glucuronide-(2→1)-glucuronide	1.0603	22.6075
Apigenin-7-O-(2''-glucurosyl)glucuronide	1.0603	22.5513
Chrysoeriol-7-O-(2''-O-glucuronyl)glucuronide	1.06029	21.9935
Salvianolic acid A	1.06028	21.3997
6-C-MethylKaempferol-3-glucoside	1.0603	21.1719
Diosmetin-7-O-galactoside	1.0603	21.1153
5,2'-Dihydroxy-7,8-dimethoxyflavone glycosides	1.06029	21.0161
Scutellarein-7-O-glucuronosyl-(1->2)-glucuronide	1.0603	20.9996
Tenaxin I	1.0603	19.4283
Eupatilin (5,7-Dihydroxy-3',4',6-Trimethoxyflavone)	1.0603	19.3766
7,8-Dihydroxy-5,6,4'-trimethoxyflavone	1.0603	19.324
Peonidin-3-O-(6''-O-p-Coumaroyl)glucoside	1.06021	18.9492
Diosmetin-7-O-rutinoside*	1.06028	18.8989
Eupatorin (5,3'-Dihydroxy-6,7,4'-trimethoxyflavone)	1.0603	18.6972
Luteolin-7-O-glucoside (Cynaroside)	1.0603	18.6181
Chrysoeriol-7-O-(6''-malonyl)glucoside	1.06027	18.2839
Quercetin-3-O-(4''-O-glucosyl)rhamnoside	1.06019	18.007
Delphinidin-3-O-(6''-O-p-coumaroyl)glucoside	1.06017	17.9005
Salvianolic acid I	1.06005	17.8402
Coniferin	1.06023	17.7794
TQ _VS_TS	VIP	Log2FC
Diosmetin-7-O-galactoside	1.04907	21.7569
6-C-MethylKaempferol-3-glucoside	1.04903	21.7203
Quercetin-5-O-glucuronide	1.04905	21.5236
Isorhamnetin-3-O-glucoside	1.04906	21.1781
Rhamnetin (7-O-Methxyl Quercetin)	1.04907	21.1461
Isorhamnetin-7-O-glucoside (Brassicin)	1.04907	21.1285
Apigenin-7-O-glucoside(Cosmosiin)	1.04907	21.0792
5,2'-Dihydroxy-7,8-dimethoxyflavone glycosides	1.04905	20.4806
Luteolin-7-O-glucoside (Cynaroside)	1.04907	20.0786
Acacetin-7-O-glucoside (Tilianin)	1.04907	19.6925
Acacetin-7-O-galactoside	1.04906	19.5957
Biochanin A-7-O-glucoside (Sissotrin)	1.04906	19.5902
Eriodictyol-7-O-glucoside	1.04903	18.9906
Farrerol-7-O-glucoside	1.04906	18.9638
Salvianolic acid B	1.04906	18.6498
Salvianolic acid I	1.04895	18.6263
Quercetin-3-O-(4''-O-glucosyl)rhamnoside	1.04906	18.6131
Delphinidin-3-O-(6''-O-p-coumaroyl)glucoside	1.04905	18.584
5,7-Dihydroxy-6,8-dimethoxyflavone-7-O-glucoside	1.04906	18.5381
Apigenin-6-C-(2''-glucosyl)arabinoside	1.04906	18.4963
TM_VS_TS	VIP	Log2FC
Luteolin-7-O-glucuronide-(2→1)-glucuronide	1.0603	22.6075
Apigenin-7-O-(2''-glucurosyl)glucuronide	1.0603	22.5513
Chrysoeriol-7-O-(2''-O-glucuronyl)glucuronide	1.06029	21.9935
Salvianolic acid A	1.06028	21.3997
6-C-MethylKaempferol-3-glucoside	1.0603	21.1719
Diosmetin-7-O-galactoside	1.0603	21.1153
5,2'-Dihydroxy-7,8-dimethoxyflavone glycosides	1.06029	21.0161
Scutellarein-7-O-glucuronosyl-(1->2)-glucuronide	1.0603	20.9996
Tenaxin I	1.0603	19.4283
Eupatilin (5,7-Dihydroxy-3',4',6-Trimethoxyflavone)	1.0603	19.3766
7,8-Dihydroxy-5,6,4'-trimethoxyflavone	1.0603	19.324
Peonidin-3-O-(6''-O-p-Coumaroyl)glucoside	1.06021	18.9492
Diosmetin-7-O-rutinoside*	1.06028	18.8989
Eupatorin (5,3'-Dihydroxy-6,7,4'-trimethoxyflavone)	1.0603	18.6972
Luteolin-7-O-glucoside (Cynaroside)	1.0603	18.6181
Chrysoeriol-7-O-(6''-malonyl)glucoside	1.06027	18.2839
Quercetin-3-O-(4''-O-glucosyl)rhamnoside	1.06019	18.007
Delphinidin-3-O-(6''-O-p-coumaroyl)glucoside	1.06017	17.9005
Salvianolic acid I	1.06005	17.8402
Coniferin	1.06023	17.7794
Note：Highlighted are the DAMs shared by the three groups.
