# Supplementary material for: Comprehensive Analysis of Secondary Metabolites of Four Medicinal Thyme Species Used in Folk Medicine and Their Antioxidant Activities In Vitro
Source: Molecules. 2023 Mar 12;28(6):2582. doi: 10.3390/molecules28062582 (PMC10052123; doi:10.3390/molecules28062582)
Supplement: Supplementary file 1 [file molecules-28-02582-s001.zip › TableS3.xlsx]

## Sheet: Sheet1
Table S3 Correlation Analysis of Secondary Metabolites and APC
	Compound name	r	significant
APC	APC	1	***
APC	Acacetin-7-O-glucuronide	0.79366	**
APC	4,6-Dimethoxy-5-methyl-2H-Pyran-2-one	0.77602	**
APC	Caffeoyl(p-Hydroxybenzoyl)tartaric acid	0.77467	**
APC	Wogonin-7-O-Glucuronide (Wogonoside)	0.77467	**
APC	Feruloylferuloyltartaric acid	0.72537	**
APC	5,7,4'-Trihydroxyisoflavone-7-O-galactoside-rhamnose	0.71959	**
APC	3',4',5,6,7-Pentamethoxyflavanone	0.71791	**
APC	Apigenin-7-O-(2''-feruloyl)glucuronide	0.71631	**
APC	Apigenin-7-O-rutinoside (Isorhoifolin)	0.70424	*
APC	Kaempferol-3-O-rutinoside(Nicotiflorin)	0.6972	*
APC	Genkwanin (Apigenin 7-methyl ether)	0.69504	*
APC	Naringenin-di-hexoside	0.67792	*
APC	5,2'-Dihydroxy-7,8-dimethoxyflavone glycosides	0.67376	*
APC	Sinapyl alcohol	0.6643	*
APC	Salvianolic acid A	0.65631	*
APC	Apigenin-7-O-(6''-p-Coumaryl)glucoside	0.65495	*
APC	Luteolin-7-O-glucuronide-(2→1)-(2''-Feruloyl)glucuronide	0.63782	*
APC	Diosmetin-7-O-rutinoside (Diosmin)	0.63382	*
APC	Chrysoeriol-7-O-(6''-malonyl)glucoside	0.6277	*
APC	Diosmetin-7-O-glucuronide	0.62678	*
APC	Gallocatechin-catechin	0.62678	*
APC	4-Methoxycinnamic acid	0.61973	*
APC	Cryptochlorogenic acid	0.61973	*
APC	Petunidin-3-O-(6''-O-p-Coumaroyl)glucoside	0.61934	*
APC	Galangin (3,5,7-Trihydroxyflavone)	0.61269	*
APC	Neochlorogenic acid(5-O-Caffeoylquinic acid)	0.60565	*
APC	4-O-Glucosyl-sinapate	0.60565	*
APC	Eucommin A	0.60565	*
APC	Peonidin-3-O-(6''-O-p-Coumaroyl)glucoside	0.60284	*
APC	6-Hydroxy-5,7,4'-trimethoxyflavone	0.59156	*
APC	Benzyl-(2''-O-xylosyl)glucoside	0.59156	*
APC	Benzoylmalic acid	0.58452	*
APC	2-Hydroxyoleanolic acid	-0.57748	*
APC	3-Hydroxy-4-isopropylbenzylalcohol-3-O-sophoroside	-0.57748	*
APC	Arjunic Acid	-0.58202	*
APC	Kaempferol-3-O-(6''-p-Coumaroyl)galactoside	-0.58907	*
APC	3-Hydroxycinnamic Acid	-0.59011	*
APC	1,3,5-Benzenetriol	-0.59156	*
APC	Maslinic acid	-0.59156	*
APC	Rhein	-0.60515	*
APC	Geniposide	-0.60565	*
APC	Skimmin (7-Hydroxycoumarin-7-O-glucoside)	-0.61269	*
APC	3,24-Dihydroxy-17,21-semiacetal-12(13)oleanolic fruit	-0.61973	*
APC	6-Hydroxykaempferol-3,6-O-Diglucoside	-0.6277	*
APC	Isoscopoletin (6-Hydroxy-7-Methoxycoumarin)	-0.63382	*
APC	5'-Glucosyloxyjasmanic acid	-0.63382	*
APC	Avicularin	-0.6383	*
APC	Poncirin (Isosakuranetin-7-O-neohesperidoside)	-0.64057	*
APC	4-Hydroxy-3-methoxymandelate	-0.64086	*
APC	Ferruginol	-0.64274	*
APC	Syringic acid	-0.65495	*
APC	Quercetin	-0.65495	*
APC	Asiatic acid	-0.65495	*
APC	Acancifoliuside	-0.66903	*
APC	Delphinidin-3-O-(6''-O-caffeoyl)glucoside	-0.68312	*
APC	5-(2-Hydroxyethyl)-2-O-glucosylphenol	-0.69016	*
APC	Sagerinic acid	-0.71129	**
APC	Hydroxygenkwanin	-0.7305	**
APC	Kaempferol-3-O-(2''-acetyl)glucoside	-0.73241	**
Asterisk (*) indicates significant differences (* P < 0.05, **P < 0.01， ***P < 0.001)
